# Supplementary material for: [N,N-Bis(2-amino­eth­yl)ethane-1,2-diamine](ethane-1,2-diamine)­nickel(II) thio­sulfate trihydrate
Source: Acta Crystallogr Sect E Struct Rep Online. 2012 Jan 18;68(Pt 2):m167–8. doi: 10.1107/S1600536812001651 (PMC3274897; doi:10.1107/S1600536812001651)
Supplement: Supplementary file 1 [file e-68-0m167-sup1.cif]

##############################################################################
#                                                                            #
# This CIF contains the data in a paper accepted for publication in          #
# Acta Crystallographica Section E. It conforms to the requirements of       #
# Notes for Authors for Acta Crystallographica Section E, and has been       #
# peer reviewed under the auspices of the IUCr Commission on Journals.       #
#                                                                            #
# Full details of the Crystallographic Information File format               #
# are given in the paper "The Crystallographic Information File (CIF):       #
# a New Standard Archive File for Crystallography" by S. R. Hall, F. H.      #
# Allen and I. D. Brown [Acta Cryst. (1991), A47, 655-685].                  #
#                                                                            #
# The current version of the core CIF dictionary is obtainable from          #
# ftp://ftp.iucr.org/pub/cif_core.dic.                                       #
#                                                                            #
# Software is freely available for graphical display of the structure(s)     #
# in this CIF. For information consult the CIF software page                 #
# http://www.iucr.org/resources/cif/software.                                #
#                                                                            #
# This file may be used for bona fide research purposes within the           #
# scientific community so long as proper attribution is given to the journal # 
# article from which it was obtained.                                        #
#                                                                            #
##############################################################################
data_I
_audit_creation_method     SHELXL-97
_chemical_name_systematic
;
[<i>N</i>,<i>N</i>-Bis(2-aminoethyl)ethane-1,2-diamine](ethane-1,2-
diamine)nickel(II) thiosulfate trihydrate
;
_chemical_name_common     ?
_chemical_formula_moiety     'C8 H26 N6 Ni 2+, O3 S2 2-, 3(H2 O)'
_chemical_formula_sum     'C8 H32 N6 Ni O6 S2'
_chemical_formula_iupac     '[Ni (C2 H8 N2) (C6 H18 N4)] S2 O3, 3H2 O'
_chemical_formula_weight     431.23
_chemical_melting_point     ?
_symmetry_cell_setting     monoclinic
_symmetry_space_group_name_H-M     'P 21/n'
_symmetry_space_group_name_Hall     '-P 2yn'
loop_
    _symmetry_equiv_pos_as_xyz
    'x, y, z'
    '-x+1/2, y+1/2, -z+1/2'
    '-x, -y, -z'
    'x-1/2, -y-1/2, z-1/2'
_cell_length_a     10.890(2)
_cell_length_b     10.0494(17)
_cell_length_c     16.689(3)
_cell_angle_alpha     90.00
_cell_angle_beta     96.68(2)
_cell_angle_gamma     90.00
_cell_volume     1813.9(6)
_cell_formula_units_Z     4
_cell_measurement_reflns_used     4358
_cell_measurement_theta_min     2.37
_cell_measurement_theta_max     28.07
_cell_measurement_temperature     170(2)
_exptl_crystal_description     'parallelepiped'
_exptl_crystal_colour     'pink'
_exptl_crystal_size_max     0.16
_exptl_crystal_size_mid     0.11
_exptl_crystal_size_min     0.06
_exptl_crystal_density_diffrn     1.579
_exptl_crystal_density_meas     ?
_exptl_crystal_density_method     'not measured'
_exptl_crystal_F_000     920
_exptl_absorpt_coefficient_mu     1.336
_exptl_absorpt_correction_type     numerical
_exptl_absorpt_process_details     '(<i>X-SHAPE</i>; Stoe & Cie, 1998)'
_exptl_absorpt_correction_T_min     0.5585
_exptl_absorpt_correction_T_max     0.7479
_exptl_special_details     ?
_diffrn_ambient_temperature     170(2)
_diffrn_radiation_type     MoK\a
_diffrn_radiation_wavelength     0.71073
_diffrn_radiation_source     'fine-focus sealed tube'
_diffrn_radiation_monochromator     graphite
_diffrn_measurement_device_type     'Stoe IPDS-1'
_diffrn_measurement_method     \f
_diffrn_detector_area_resol_mean     ?
_diffrn_reflns_number     23884
_diffrn_reflns_av_R_equivalents     0.0649
_diffrn_reflns_av_sigmaI/netI     0.0329
_diffrn_reflns_theta_min     2.37
_diffrn_reflns_theta_max     28.07
_diffrn_reflns_theta_full     28.07
_diffrn_measured_fraction_theta_max     0.986
_diffrn_measured_fraction_theta_full     0.986
_diffrn_reflns_limit_h_min     -14
_diffrn_reflns_limit_h_max     14
_diffrn_reflns_limit_k_min     -13
_diffrn_reflns_limit_k_max     13
_diffrn_reflns_limit_l_min     -22
_diffrn_reflns_limit_l_max     22
_diffrn_standards_number     0
_diffrn_standards_interval_count     ?
_diffrn_standards_interval_time     0
_diffrn_standards_decay_%     0
_refine_special_details
;
Refinement of <i>F</i>^2^ against ALL reflections. The weighted <i>R</i>-factor
<i>wR</i> and goodness of fit <i>S</i> are based on <i>F</i>^2^, conventional
<i>R</i>-factors <i>R</i> are based on <i>F</i>, with <i>F</i> set to zero for
negative <i>F</i>^2^. The threshold expression of <i>F</i>^2^ >
\s(<i>F</i>^2^) is used only for calculating <i>R</i>-factors(gt) <i>etc</i>.
and is not relevant to the choice of reflections for refinement.
<i>R</i>-factors based on <i>F</i>^2^ are statistically about twice as large
as those based on <i>F</i>, and <i>R</i>- factors based on ALL data will be
even larger.
;
_reflns_number_total     4358
_reflns_number_gt     3924
_reflns_threshold_expression     I>2sigma(I)
_refine_ls_structure_factor_coef     Fsqd
_refine_ls_matrix_type     full
_refine_ls_R_factor_all     0.0401
_refine_ls_R_factor_gt     0.0366
_refine_ls_wR_factor_gt     0.0967
_refine_ls_wR_factor_ref     0.0991
_refine_ls_goodness_of_fit_ref     1.053
_refine_ls_restrained_S_all     1.055
_refine_ls_number_reflns     4358
_refine_ls_number_parameters     216
_refine_ls_number_restraints     2
_refine_ls_hydrogen_treatment     constr
_refine_ls_weighting_scheme     calc
_refine_ls_weighting_details
         'calc w=1/[\s^2^(Fo^2^)+(0.0672P)^2^+0.6394P] where P=(Fo^2^+2Fc^2^)/3'
_atom_sites_solution_hydrogens     geom
_atom_sites_solution_primary     direct
_atom_sites_solution_secondary     difmap
_refine_ls_shift/su_max     0.001
_refine_ls_shift/su_mean     0.000
_refine_diff_density_max     0.549
_refine_diff_density_min     -0.774
_refine_ls_extinction_method     'SHELXL97 (Sheldrick, 2008)'
_refine_ls_extinction_coef     0.0202(16)
_refine_ls_extinction_expression
                                  'Fc^*^=kFc[1+0.001xFc^2^\l^3^/sin(2\q)]^-1/4^'
loop_
    _atom_type_symbol
    _atom_type_description
    _atom_type_scat_dispersion_real
    _atom_type_scat_dispersion_imag
    _atom_type_scat_source
    'C' 'C' 0.0033 0.0016
                         'International Tables Vol C Tables 4.2.6.8 and 6.1.1.4'
    'H' 'H' 0.0000 0.0000
                         'International Tables Vol C Tables 4.2.6.8 and 6.1.1.4'
    'N' 'N' 0.0061 0.0033
                         'International Tables Vol C Tables 4.2.6.8 and 6.1.1.4'
    'S' 'S' 0.1246 0.1234
                         'International Tables Vol C Tables 4.2.6.8 and 6.1.1.4'
    'Ni' 'Ni' 0.3393 1.1124
                         'International Tables Vol C Tables 4.2.6.8 and 6.1.1.4'
    'O' 'O' 0.0106 0.0060
                         'International Tables Vol C Tables 4.2.6.8 and 6.1.1.4'
_computing_data_collection     'IPDS Program Package (Stoe & Cie, 1998)'
_computing_cell_refinement     'IPDS Program Package (Stoe & Cie, 1998)'
_computing_data_reduction     'IPDS Program Package (Stoe & Cie, 1998)'
_computing_structure_solution     'SHELXS97 (Sheldrick, 2008)'
_computing_structure_refinement     'SHELXL97 (Sheldrick, 2008)'
_computing_molecular_graphics
                     'SHELXTL (Sheldrick, 2008) and DIAMOND (Brandenburg, 2006)'
_computing_publication_material     'SHELXTL (Sheldrick, 2008)'
loop_
    _atom_site_type_symbol
    _atom_site_label
    _atom_site_fract_x
    _atom_site_fract_y
    _atom_site_fract_z
    _atom_site_U_iso_or_equiv
    _atom_site_adp_type
    _atom_site_calc_flag
    _atom_site_refinement_flags
    _atom_site_occupancy
    _atom_site_symmetry_multiplicity
    _atom_site_disorder_assembly
    _atom_site_disorder_group
    Ni Ni1 0.825612(19) 0.70992(2) 0.095341(12) 0.00955(10) Uani d . 1 1 A .
    N N1 0.66319(15) 0.77843(15) 0.02610(9) 0.0145(3) Uani d . 1 1 A .
    C C1 0.68958(19) 0.91729(19) 0.00384(13) 0.0231(4) Uani d . 1 1 . .
    H H1A 0.6888 0.9758 0.0515 0.028 Uiso calc R 1 1 . .
    H H1B 0.6249 0.9488 -0.0385 0.028 Uiso calc R 1 1 . .
    C C2 0.8153(2) 0.9243(2) -0.02702(13) 0.0260(4) Uani d . 1 1 . .
    H H2A 0.8116 0.8783 -0.0797 0.031 Uiso calc R 1 1 . .
    H H2B 0.8374 1.0185 -0.0351 0.031 Uiso calc R 1 1 . .
    N N2 0.91090(15) 0.86132(16) 0.03095(10) 0.0168(3) Uani d . 1 1 . .
    H H1N2 0.9468 0.9241 0.0664 0.020 Uiso calc R 1 1 . .
    H H2N2 0.9716 0.8247 0.0039 0.020 Uiso calc R 1 1 . .
    C C3 0.56558(18) 0.7694(2) 0.08050(12) 0.0200(4) Uani d . 1 1 . .
    H H3A 0.4838 0.7849 0.0493 0.024 Uiso calc R 1 1 . .
    H H3B 0.5790 0.8390 0.1226 0.024 Uiso calc R 1 1 . .
    C C4 0.56718(18) 0.6330(2) 0.12019(12) 0.0216(4) Uani d . 1 1 . .
    H H4A 0.5119 0.6334 0.1633 0.026 Uiso calc R 1 1 . .
    H H4B 0.5362 0.5654 0.0797 0.026 Uiso calc R 1 1 . .
    N N3 0.69498(15) 0.59804(16) 0.15526(9) 0.0170(3) Uani d . 1 1 . .
    H H1N3 0.7082 0.5084 0.1490 0.020 Uiso calc R 1 1 . .
    H H2N3 0.7052 0.6171 0.2095 0.020 Uiso calc R 1 1 . .
    C C5 0.63530(14) 0.69377(15) -0.04694(9) 0.0204(4) Uani d D 1 1 . .
    H H5A 0.6615 0.7413 -0.0941 0.024 Uiso calc R 1 1 A 1
    H H5B 0.5448 0.6800 -0.0571 0.024 Uiso calc R 1 1 A 1
    C C6 0.69987(14) 0.55683(15) -0.03937(9) 0.0174(4) Uani d PRD 0.85 1 A 1
    H H6A 0.6530 0.4959 -0.0076 0.021 Uiso calc PR 0.85 1 A 1
    H H6B 0.7018 0.5177 -0.0937 0.021 Uiso calc PR 0.85 1 A 1
    C C6' 0.7426(12) 0.6239(15) -0.0703(8) 0.029(3) Uiso d PD 0.15 1 A 2
    H H6C 0.7902 0.6853 -0.1013 0.034 Uiso calc PR 0.15 1 A 2
    H H6D 0.7142 0.5488 -0.1061 0.034 Uiso calc PR 0.15 1 A 2
    N N4 0.82558(15) 0.57175(15) 0.00015(9) 0.0151(3) Uani d D 1 1 . .
    H H1N4 0.8765 0.6013 -0.0364 0.018 Uiso calc R 1 1 A 1
    H H2N4 0.8548 0.4909 0.0200 0.018 Uiso calc R 1 1 A 1
    N N5 0.98383(15) 0.62798(15) 0.15913(9) 0.0155(3) Uani d . 1 1 . .
    H H1N5 0.9769 0.5368 0.1607 0.019 Uiso calc R 1 1 A .
    H H2N5 1.0523 0.6490 0.1341 0.019 Uiso calc R 1 1 . .
    C C7 0.99714(19) 0.6825(2) 0.24186(11) 0.0197(4) Uani d . 1 1 A .
    H H7A 1.0827 0.6690 0.2678 0.024 Uiso calc R 1 1 . .
    H H7B 0.9399 0.6364 0.2746 0.024 Uiso calc R 1 1 . .
    C C8 0.96731(18) 0.8296(2) 0.23676(11) 0.0183(4) Uani d . 1 1 . .
    H H8A 0.9727 0.8678 0.2917 0.022 Uiso calc R 1 1 A .
    H H8B 1.0280 0.8761 0.2069 0.022 Uiso calc R 1 1 . .
    N N6 0.84107(15) 0.84901(15) 0.19495(9) 0.0139(3) Uani d . 1 1 A .
    H H1N6 0.8306 0.9350 0.1765 0.017 Uiso calc R 1 1 . .
    H H2N6 0.7826 0.8313 0.2291 0.017 Uiso calc R 1 1 . .
    S S1 0.59787(4) 0.75756(4) 0.35625(3) 0.01400(12) Uani d . 1 1 . .
    S S2 0.77905(5) 0.75258(6) 0.39543(3) 0.02618(14) Uani d . 1 1 . .
    O O1 0.58163(15) 0.83268(16) 0.27970(9) 0.0263(3) Uani d . 1 1 . .
    O O2 0.53275(14) 0.82554(16) 0.41669(9) 0.0241(3) Uani d . 1 1 . .
    O O3 0.55239(16) 0.62002(14) 0.34450(11) 0.0307(4) Uani d . 1 1 . .
    O O4 0.70135(19) 0.76209(19) 0.58623(12) 0.0412(5) Uani d . 1 1 . .
    H H1O4 0.7540 0.7212 0.6179 0.062 Uiso d R 1 1 . .
    H H2O4 0.7245 0.7692 0.5401 0.062 Uiso d R 1 1 . .
    O O5 0.31217(17) 0.58765(18) 0.25772(12) 0.0389(4) Uani d . 1 1 . .
    H H1O5 0.3829 0.5982 0.2828 0.058 Uiso d R 1 1 . .
    H H2O5 0.2956 0.6611 0.2350 0.058 Uiso d R 1 1 . .
    O O6 0.3335(2) 0.8638(3) 0.21164(18) 0.0350(9) Uani d P 0.60 1 B 1
    H H1O6 0.2996 0.9412 0.2226 0.053 Uiso d R 1 1 B 1
    H H2O6 0.4147 0.8758 0.2313 0.053 Uiso d R 1 1 B 1
    O O6' 0.3485(2) 0.9043(3) 0.19116(18) 0.0382(16) Uani d PR 0.40 1 B 2
loop_
    _atom_site_aniso_label
    _atom_site_aniso_U_11
    _atom_site_aniso_U_22
    _atom_site_aniso_U_33
    _atom_site_aniso_U_12
    _atom_site_aniso_U_13
    _atom_site_aniso_U_23
    Ni1 0.00967(15) 0.00919(14) 0.00982(14) -0.00134(7) 0.00127(8) -0.00001(7)
    N1 0.0134(8) 0.0142(7) 0.0157(7) 0.0003(5) 0.0006(6) 0.0004(5)
    C1 0.0239(10) 0.0156(8) 0.0283(10) 0.0034(7) -0.0032(8) 0.0080(7)
    C2 0.0295(11) 0.0240(10) 0.0241(10) -0.0055(8) 0.0023(8) 0.0131(8)
    N2 0.0172(8) 0.0159(7) 0.0185(7) -0.0036(6) 0.0073(6) 0.0010(6)
    C3 0.0108(9) 0.0257(9) 0.0238(9) 0.0023(7) 0.0029(7) -0.0019(7)
    C4 0.0149(9) 0.0245(9) 0.0269(10) -0.0074(7) 0.0090(7) -0.0023(7)
    N3 0.0198(8) 0.0151(7) 0.0169(7) -0.0048(6) 0.0056(6) 0.0011(5)
    C5 0.0203(10) 0.0245(9) 0.0146(8) -0.0002(7) -0.0051(7) -0.0023(7)
    C6 0.0174(10) 0.0182(10) 0.0157(9) -0.0038(8) -0.0015(7) -0.0061(8)
    N4 0.0177(8) 0.0131(7) 0.0152(7) -0.0003(6) 0.0041(5) -0.0034(5)
    N5 0.0153(7) 0.0126(7) 0.0180(7) 0.0011(6) -0.0007(6) -0.0018(5)
    C7 0.0206(10) 0.0228(9) 0.0144(8) 0.0027(8) -0.0033(7) -0.0017(7)
    C8 0.0179(9) 0.0190(8) 0.0167(8) -0.0012(7) -0.0038(7) -0.0056(7)
    N6 0.0170(7) 0.0118(6) 0.0130(7) -0.0006(5) 0.0023(5) -0.0023(5)
    S1 0.0159(2) 0.0109(2) 0.0162(2) 0.00063(15) 0.00616(16) -0.00066(15)
    S2 0.0154(3) 0.0291(3) 0.0348(3) 0.0045(2) 0.0061(2) 0.0132(2)
    O1 0.0286(8) 0.0301(8) 0.0198(7) 0.0012(6) 0.0007(6) 0.0067(6)
    O2 0.0212(7) 0.0251(7) 0.0287(7) 0.0008(6) 0.0141(6) -0.0079(6)
    O3 0.0346(9) 0.0130(6) 0.0446(10) -0.0050(6) 0.0046(7) -0.0052(6)
    O4 0.0467(12) 0.0387(9) 0.0426(10) 0.0195(9) 0.0234(9) 0.0145(8)
    O5 0.0305(9) 0.0374(9) 0.0483(10) 0.0004(7) 0.0025(8) 0.0186(8)
    O6 0.0327(18) 0.0252(14) 0.0431(18) -0.0002(12) -0.0129(14) -0.0037(14)
    O6' 0.024(2) 0.050(3) 0.038(3) 0.008(2) -0.0087(19) -0.028(3)
_geom_special_details
;
All e.s.d.'s (except the e.s.d. in the dihedral angle between two l.s. planes)
are estimated using the full covariance matrix. The cell e.s.d.'s are taken
into account individually in the estimation of e.s.d.'s in distances, angles
and torsion angles; correlations between e.s.d.'s in cell parameters are only
used when they are defined by crystal symmetry. An approximate (isotropic)
treatment of cell e.s.d.'s is used for estimating e.s.d.'s involving l.s.
planes.
;
loop_
    _geom_bond_atom_site_label_1
    _geom_bond_atom_site_label_2
    _geom_bond_site_symmetry_2
    _geom_bond_distance
    _geom_bond_publ_flag
    Ni1 N5 . 2.0865(16) y
    Ni1 N4 . 2.1099(15) y
    Ni1 N1 . 2.1124(16) y
    Ni1 N2 . 2.1364(15) y
    Ni1 N3 . 2.1491(16) y
    Ni1 N6 . 2.1634(15) y
    N1 C3 . 1.479(2) ?
    N1 C1 . 1.481(2) ?
    N1 C5 . 1.489(2) ?
    C1 C2 . 1.519(3) ?
    C1 H1A . 0.9900 ?
    C1 H1B . 0.9900 ?
    C2 N2 . 1.479(3) ?
    C2 H2A . 0.9900 ?
    C2 H2B . 0.9900 ?
    N2 H1N2 . 0.9200 ?
    N2 H2N2 . 0.9200 ?
    C3 C4 . 1.521(3) ?
    C3 H3A . 0.9900 ?
    C3 H3B . 0.9900 ?
    C4 N3 . 1.488(3) ?
    C4 H4A . 0.9900 ?
    C4 H4B . 0.9900 ?
    N3 H1N3 . 0.9200 ?
    N3 H2N3 . 0.9200 ?
    C5 C6' . 1.454(12) ?
    C5 C6 . 1.5439 ?
    C5 H5A . 0.9900 ?
    C5 H5B . 0.9900 ?
    C6 N4 . 1.457(2) ?
    C6 H6A . 0.9900 ?
    C6 H6B . 0.9900 ?
    C6' N4 . 1.492(12) ?
    C6' H6C . 0.9900 ?
    C6' H6D . 0.9900 ?
    N4 H1N4 . 0.9200 ?
    N4 H2N4 . 0.9200 ?
    N5 C7 . 1.477(2) ?
    N5 H1N5 . 0.9200 ?
    N5 H2N5 . 0.9200 ?
    C7 C8 . 1.514(3) ?
    C7 H7A . 0.9900 ?
    C7 H7B . 0.9900 ?
    C8 N6 . 1.480(2) ?
    C8 H8A . 0.9900 ?
    C8 H8B . 0.9900 ?
    N6 H1N6 . 0.9200 ?
    N6 H2N6 . 0.9200 ?
    S1 O2 . 1.4675(14) ?
    S1 O3 . 1.4736(15) ?
    S1 O1 . 1.4767(15) ?
    S1 S2 . 2.0058(8) ?
    O4 H1O4 . 0.8401 ?
    O4 H2O4 . 0.8400 ?
    O5 H1O5 . 0.8400 ?
    O5 H2O5 . 0.8401 ?
    O6 H1O6 . 0.8898 ?
    O6 H2O6 . 0.9142 ?
    O6' H1O6 . 0.8737 ?
    O6' H2O6 . 0.9683 ?
loop_
    _geom_angle_atom_site_label_1
    _geom_angle_atom_site_label_2
    _geom_angle_atom_site_label_3
    _geom_angle_site_symmetry_1
    _geom_angle_site_symmetry_3
    _geom_angle
    _geom_angle_publ_flag
    N5 Ni1 N4 . . 92.99(6) ?
    N5 Ni1 N1 . . 175.52(6) ?
    N4 Ni1 N1 . . 82.86(6) ?
    N5 Ni1 N2 . . 98.99(6) ?
    N4 Ni1 N2 . . 92.98(6) ?
    N1 Ni1 N2 . . 83.00(6) ?
    N5 Ni1 N3 . . 96.21(6) ?
    N4 Ni1 N3 . . 93.66(6) ?
    N1 Ni1 N3 . . 82.39(6) ?
    N2 Ni1 N3 . . 163.06(6) ?
    N5 Ni1 N6 . . 82.94(6) ?
    N4 Ni1 N6 . . 175.51(6) ?
    N1 Ni1 N6 . . 101.25(6) ?
    N2 Ni1 N6 . . 85.81(6) ?
    N3 Ni1 N6 . . 88.69(6) ?
    C3 N1 C1 . . 112.73(16) ?
    C3 N1 C5 . . 112.01(14) ?
    C1 N1 C5 . . 111.11(14) ?
    C3 N1 Ni1 . . 105.07(11) ?
    C1 N1 Ni1 . . 105.65(11) ?
    C5 N1 Ni1 . . 109.87(11) ?
    N1 C1 C2 . . 109.73(16) ?
    N1 C1 H1A . . 109.7 ?
    C2 C1 H1A . . 109.7 ?
    N1 C1 H1B . . 109.7 ?
    C2 C1 H1B . . 109.7 ?
    H1A C1 H1B . . 108.2 ?
    N2 C2 C1 . . 110.62(16) ?
    N2 C2 H2A . . 109.5 ?
    C1 C2 H2A . . 109.5 ?
    N2 C2 H2B . . 109.5 ?
    C1 C2 H2B . . 109.5 ?
    H2A C2 H2B . . 108.1 ?
    C2 N2 Ni1 . . 108.64(12) ?
    C2 N2 H1N2 . . 110.0 ?
    Ni1 N2 H1N2 . . 110.0 ?
    C2 N2 H2N2 . . 110.0 ?
    Ni1 N2 H2N2 . . 110.0 ?
    H1N2 N2 H2N2 . . 108.3 ?
    N1 C3 C4 . . 110.49(16) ?
    N1 C3 H3A . . 109.6 ?
    C4 C3 H3A . . 109.6 ?
    N1 C3 H3B . . 109.6 ?
    C4 C3 H3B . . 109.6 ?
    H3A C3 H3B . . 108.1 ?
    N3 C4 C3 . . 110.30(15) ?
    N3 C4 H4A . . 109.6 ?
    C3 C4 H4A . . 109.6 ?
    N3 C4 H4B . . 109.6 ?
    C3 C4 H4B . . 109.6 ?
    H4A C4 H4B . . 108.1 ?
    C4 N3 Ni1 . . 109.44(11) ?
    C4 N3 H1N3 . . 109.8 ?
    Ni1 N3 H1N3 . . 109.8 ?
    C4 N3 H2N3 . . 109.8 ?
    Ni1 N3 H2N3 . . 109.8 ?
    H1N3 N3 H2N3 . . 108.2 ?
    C6' C5 N1 . . 113.6(6) ?
    N1 C5 C6 . . 113.25(8) ?
    N1 C5 H5A . . 108.9 ?
    C6 C5 H5A . . 108.9 ?
    C6' C5 H5B . . 134.5 ?
    N1 C5 H5B . . 108.9 ?
    C6 C5 H5B . . 108.9 ?
    H5A C5 H5B . . 107.7 ?
    N4 C6 C5 . . 109.90(8) ?
    N4 C6 H6A . . 109.7 ?
    C5 C6 H6A . . 109.7 ?
    N4 C6 H6B . . 109.7 ?
    C5 C6 H6B . . 109.7 ?
    H6A C6 H6B . . 108.2 ?
    C5 C6' N4 . . 113.0(9) ?
    C5 C6' H6C . . 109.0 ?
    N4 C6' H6C . . 109.0 ?
    C5 C6' H6D . . 109.0 ?
    N4 C6' H6D . . 109.0 ?
    H6C C6' H6D . . 107.8 ?
    C6 N4 Ni1 . . 109.06(10) ?
    C6' N4 Ni1 . . 108.0(5) ?
    C6 N4 H1N4 . . 109.9 ?
    Ni1 N4 H1N4 . . 109.9 ?
    C6 N4 H2N4 . . 109.9 ?
    C6' N4 H2N4 . . 138.3 ?
    Ni1 N4 H2N4 . . 109.9 ?
    H1N4 N4 H2N4 . . 108.3 ?
    C7 N5 Ni1 . . 108.42(12) ?
    C7 N5 H1N5 . . 110.0 ?
    Ni1 N5 H1N5 . . 110.0 ?
    C7 N5 H2N5 . . 110.0 ?
    Ni1 N5 H2N5 . . 110.0 ?
    H1N5 N5 H2N5 . . 108.4 ?
    N5 C7 C8 . . 108.22(15) ?
    N5 C7 H7A . . 110.1 ?
    C8 C7 H7A . . 110.1 ?
    N5 C7 H7B . . 110.1 ?
    C8 C7 H7B . . 110.1 ?
    H7A C7 H7B . . 108.4 ?
    N6 C8 C7 . . 109.67(15) ?
    N6 C8 H8A . . 109.7 ?
    C7 C8 H8A . . 109.7 ?
    N6 C8 H8B . . 109.7 ?
    C7 C8 H8B . . 109.7 ?
    H8A C8 H8B . . 108.2 ?
    C8 N6 Ni1 . . 105.19(11) ?
    C8 N6 H1N6 . . 110.7 ?
    Ni1 N6 H1N6 . . 110.7 ?
    C8 N6 H2N6 . . 110.7 ?
    Ni1 N6 H2N6 . . 110.7 ?
    H1N6 N6 H2N6 . . 108.8 ?
    O2 S1 O3 . . 110.26(10) ?
    O2 S1 O1 . . 109.74(10) ?
    O3 S1 O1 . . 111.09(10) ?
    O2 S1 S2 . . 108.85(7) ?
    O3 S1 S2 . . 108.82(8) ?
    O1 S1 S2 . . 108.01(7) ?
    H1O4 O4 H2O4 . . 111.2 ?
    H1O5 O5 H2O5 . . 104.5 ?
    H1O6 O6 H2O6 . . 102.6 ?
    H1O6 O6' H2O6 . . 99.6 ?
loop_
    _geom_hbond_atom_site_label_D
    _geom_hbond_atom_site_label_H
    _geom_hbond_atom_site_label_A
    _geom_hbond_site_symmetry_A
    _geom_hbond_distance_DH
    _geom_hbond_distance_HA
    _geom_hbond_distance_DA
    _geom_hbond_angle_DHA
    N2 H1N2 O3 2_655 0.92 2.47 3.324(2) 155.0
    N2 H2N2 O2 4_675 0.92 2.25 3.084(2) 150.4
    N3 H1N3 S2 2_645 0.92 2.68 3.5921(18) 169.4
    N4 H1N4 O2 4_675 0.92 2.09 2.971(2) 160.5
    N4 H2N4 O2 2_645 0.92 2.25 3.151(2) 165.1
    N4 H2N4 S2 2_645 0.92 3.21 3.8838(17) 131.3
    N5 H1N5 O1 2_645 0.92 2.40 3.244(2) 152.9
    N5 H1N5 O2 2_645 0.92 2.48 3.289(2) 146.7
    N5 H2N5 O4 4_675 0.92 2.09 2.997(3) 167.7
    N6 H1N6 O3 2_655 0.92 2.30 3.062(2) 139.5
    N6 H2N6 O1 . 0.92 2.44 3.307(2) 158.1
    N6 H2N6 S2 . 0.92 2.89 3.6214(17) 137.4
    O4 H2O4 S2 . 0.84 2.56 3.390(2) 170.5
    O5 H1O5 O3 . 0.84 2.02 2.858(3) 178.7
data_global
_journal_data_validation_number     ?
_journal_date_recd_electronic     2012-01-05
_journal_date_accepted     2012-01-13
_journal_name_full     'Acta Crystallographica, Section E'
_journal_year     2012
_journal_volume     68
_journal_issue      2
_journal_page_first     m167
_journal_page_last     m168
_journal_paper_category     QM
_journal_paper_doi     10.1107/S1600536812001651
_journal_coeditor_code     WM2582
_publ_contact_author
;
      Christian N\"ather
      Institut f\"ur Anorganische Chemie
      Christian-Albrechts-Universit\"at Kiel
      Max-Eyth-Strasse 2
      D-24118 Kiel
      Germany
;
_publ_contact_author_email     cnaether@ac.uni-kiel.de
_publ_contact_author_fax     '(+)431-880-1520'
_publ_contact_author_phone     '(+)431-880-2092'
_publ_section_title
;\
[<i>N</i>,<i>N</i>-Bis(2-aminoethyl)ethane-1,2-diamine](ethane-1,2-diamine)\
nickel(II) thiosulfate trihydrate
;
loop_
    _publ_author_name
    _publ_author_footnote
    _publ_author_address
    'Seidlhofer, Beatrix' .
;
Institut f\"ur Anorganische Chemie
Christian-Albrechts-Universit\"at Kiel
Max-Eyth-Strasse 2
24118 Kiel
Germany
;
    'N\"ather, Christian' .
;
Institut f\"ur Anorganische Chemie
Christian-Albrechts-Universit\"at Kiel
Max-Eyth-Strasse 2
24118 Kiel
Germany
;
    'Bensch, Wolfgang' .
;
Institut f\"ur Anorganische Chemie
Christian-Albrechts-Universit\"at Kiel
Max-Eyth-Strasse 2
24118 Kiel
Germany
;
