# Supplementary material for: [N,N-Bis(2-amino­eth­yl)ethane-1,2-diamine](ethane-1,2-diamine)­nickel(II) thio­sulfate trihydrate
Source: Acta Crystallogr Sect E Struct Rep Online. 2012 Jan 18;68(Pt 2):m167–8. doi: 10.1107/S1600536812001651 (PMC3274897; doi:10.1107/S1600536812001651)
Supplement: Supplementary file 2 [file e-68-0m167-Isup2.hkl]

# 
# h,k,l, Fc-squared, Fo-squared, sigma(Fo-squared) and status flag 
# 
data_I
_shelx_title ' BES1194 in P2(1)/n' 
_shelx_refln_list_code          4 
_shelx_F_calc_maximum      172.56 
_exptl_crystal_F_000       920.00 
_reflns_d_resolution_high  0.7553 
 
loop_ 
 _symmetry_equiv_pos_as_xyz 
 'x, y, z' 
 '-x+1/2, y+1/2, -z+1/2' 
 '-x, -y, -z' 
 'x-1/2, -y-1/2, z-1/2' 
 
_cell_length_a    10.8898 
_cell_length_b    10.0494 
_cell_length_c    16.6886 
_cell_angle_alpha  90.000 
_cell_angle_beta   96.677 
_cell_angle_gamma  90.000 
 
_shelx_F_squared_multiplier     1.000 
 
loop_ 
 _refln_index_h 
 _refln_index_k 
 _refln_index_l 
 _refln_F_squared_calc 
 _refln_F_squared_meas 
 _refln_F_squared_sigma 
 _refln_observed_status 
   2   0   0     7391.31     6984.26    151.59 o 
   4   0   0      606.33      448.61     38.43 o 
   6   0   0     9835.93    10003.36    697.33 o 
   8   0   0    11515.47    12262.13    711.60 o 
  10   0   0     1027.46     1086.03     56.88 o 
  12   0   0     1728.56     1814.89     63.58 o 
   1   1   0       27.13       28.54     10.03 o 
   2   1   0       43.84       38.37      9.93 o 
   3   1   0      173.30      155.43     11.60 o 
   5   1   0        0.86        3.11      8.22 o 
   6   1   0     1452.96     1299.82     16.85 o 
   7   1   0     1323.02     1279.46     19.22 o 
   8   1   0     2407.38     2388.23     76.39 o 
   9   1   0       44.35       39.42      7.04 o 
  10   1   0      235.14      240.02      8.86 o 
  11   1   0      178.46      175.44      9.23 o 
  12   1   0       18.78       20.05      7.36 o 
  13   1   0       59.61       47.33      9.17 o 
  14   1   0      556.71      512.15     25.81 o 
   1   2   0      373.90      303.89     10.91 o 
   2   2   0       71.46       57.15      8.63 o 
   3   2   0      609.09      548.94     10.63 o 
   4   2   0      313.91      257.57      9.35 o 
   5   2   0      812.15      701.65     12.16 o 
   6   2   0       34.13       20.39      8.29 o 
   7   2   0     1416.86     1410.48     26.07 o 
   8   2   0      529.86      530.82     14.11 o 
   9   2   0       28.65       23.82      8.64 o 
  10   2   0      137.08      140.68      9.47 o 
  11   2   0      164.35      151.10      8.34 o 
  12   2   0      944.71      931.98     18.56 o 
  13   2   0       18.12       16.25     10.95 o 
  14   2   0      212.88      214.49     19.02 o 
   1   3   0     2303.26     2134.91     30.01 o 
   2   3   0     2785.13     2498.19     33.02 o 
   3   3   0     1068.07      916.27     17.13 o 
   4   3   0     3417.72     3124.41     44.64 o 
   5   3   0     2529.12     2476.48     53.48 o 
   6   3   0     4187.51     4127.51     92.59 o 
   7   3   0      141.02      145.48      8.11 o 
   8   3   0       14.46       23.98      7.25 o 
   9   3   0      381.23      399.45      9.67 o 
  10   3   0       12.75       18.14      8.30 o 
  11   3   0     1466.25     1497.13     38.76 o 
  12   3   0      244.81      225.87      8.93 o 
  13   3   0        2.30        1.48     10.02 o 
   0   4   0       39.50       19.56      9.20 o 
   1   4   0      401.00      341.77      6.70 o 
   2   4   0     9701.51     9784.20    128.44 o 
   3   4   0     2206.62     2301.35     41.04 o 
   4   4   0      324.49      315.95      8.00 o 
   5   4   0     4955.14     4689.57     81.36 o 
   6   4   0      170.40      198.65      7.53 o 
   7   4   0     1316.23     1265.87     21.44 o 
   8   4   0        4.13        3.08      6.94 o 
   9   4   0      159.83      144.88      8.49 o 
  10   4   0      515.71      530.11     13.08 o 
  11   4   0      250.98      256.87      9.31 o 
  12   4   0       38.39       36.11      9.67 o 
  13   4   0      373.95      360.71     11.51 o 
   1   5   0     7345.56     7497.91     29.65 o 
   2   5   0      568.92      591.41      8.42 o 
   3   5   0     4204.55     3856.64     63.78 o 
   4   5   0      593.11      539.14     12.34 o 
   5   5   0     2128.01     1990.13     31.51 o 
   6   5   0     1757.19     1655.24     46.33 o 
   7   5   0      452.48      438.97     15.05 o 
   8   5   0       45.92       57.25      7.85 o 
   9   5   0     1915.78     1987.29     26.65 o 
  10   5   0       31.38       39.62      7.19 o 
  11   5   0     2026.20     1893.02     38.88 o 
  12   5   0      580.34      620.89     19.73 o 
  13   5   0        3.18        1.61     10.87 o 
   0   6   0     5762.55     5721.07     80.21 o 
   1   6   0     1541.12     1353.51     10.06 o 
   2   6   0     8710.79     9116.84    172.71 o 
   3   6   0      888.20      888.05     11.40 o 
   4   6   0       90.67       80.10      6.23 o 
   5   6   0     4548.08     4447.39     88.50 o 
   6   6   0       77.97       82.25      6.68 o 
   7   6   0     1114.26     1153.94     78.19 o 
   8   6   0      777.31      754.07     60.28 o 
   9   6   0      256.93      256.45     20.32 o 
  10   6   0     1382.68     1349.47     60.44 o 
  11   6   0      278.61      260.54     14.30 o 
  12   6   0        8.40       10.24      9.40 o 
   1   7   0     2933.99     3086.82     24.00 o 
   2   7   0      674.32      691.26      8.11 o 
   3   7   0     4507.21     4691.73    107.40 o 
   4   7   0      244.38      229.07      7.19 o 
   5   7   0      334.12      333.63      8.88 o 
   6   7   0      166.20      183.12      7.90 o 
   7   7   0        5.06        7.61      6.64 o 
   8   7   0       15.49        8.72      7.02 o 
   9   7   0     2396.35     2396.83    239.34 o 
  10   7   0     1007.56      961.58    130.48 o 
  11   7   0     1113.17     1073.62    107.13 o 
  12   7   0      446.17      351.99     25.56 o 
   0   8   0      681.47      695.25     33.38 o 
   1   8   0     1275.56     1340.17     10.41 o 
   2   8   0      145.74      164.28      7.14 o 
   3   8   0       27.00       26.18      6.28 o 
   4   8   0        3.38        7.10      5.74 o 
   5   8   0      695.12      732.53     18.47 o 
   6   8   0     3825.61     4052.08     91.03 o 
   7   8   0     1538.96     1591.02    104.12 o 
   8   8   0      180.17      170.87     21.57 o 
   9   8   0        1.80        1.88      6.19 o 
  10   8   0      179.78      183.18     30.57 o 
  11   8   0      275.82      206.53     36.74 o 
   1   9   0      410.95      436.51      7.29 o 
   2   9   0     1393.58     1502.88     15.03 o 
   3   9   0     2438.03     2713.98     15.61 o 
   4   9   0       11.33       29.51      6.55 o 
   5   9   0      425.10      393.36      7.83 o 
   6   9   0       46.66       61.91      6.49 o 
   7   9   0      148.95      141.28     12.52 o 
   8   9   0      121.74      125.04     12.71 o 
   9   9   0      470.29      408.58     47.83 o 
  10   9   0     1682.82     1402.30    245.10 o 
   0  10   0       70.55       61.35      8.12 o 
   1  10   0      322.37      331.78      6.52 o 
   2  10   0      329.45      353.55      9.18 o 
   3  10   0        0.36        6.58      5.57 o 
   4  10   0       33.34       48.91      6.34 o 
   5  10   0       12.24       10.03      5.58 o 
   6  10   0     3197.15     3159.72     85.74 o 
   7  10   0     1732.15     1747.76    112.20 o 
   8  10   0      394.00      379.12     35.83 o 
   9  10   0       11.12       17.40      9.26 o 
   1  11   0      103.96      118.73      6.68 o 
   2  11   0      823.06      844.94     21.04 o 
   3  11   0      616.21      648.00     15.77 o 
   4  11   0       39.41       61.00      7.40 o 
   5  11   0       62.53       55.97      7.53 o 
   6  11   0       77.25       80.14      7.75 o 
   7  11   0       25.43       22.71      8.64 o 
   8  11   0       19.42        5.22     10.17 o 
   0  12   0        8.66        6.18     11.57 o 
   1  12   0      256.08      304.68     15.99 o 
   2  12   0       25.43       30.60      7.95 o 
   3  12   0      200.09      228.45     13.14 o 
   4  12   0       58.25       62.56      9.17 o 
   5  12   0        4.64        1.84      7.56 o 
   6  12   0     1265.47      944.53     41.20 o 
   1  13   0      100.84       94.95      9.64 o 
   2  13   0     1596.30     1241.52     31.29 o 
 -13   0   1     2228.91     2117.48     74.89 o 
 -11   0   1     4552.26     4771.25    328.30 o 
  -9   0   1      678.89      591.71     36.86 o 
  -7   0   1       13.80       21.92     14.46 o 
  -5   0   1     2207.72     2160.07    114.38 o 
  -3   0   1    15598.18    16167.52    818.05 o 
   3   0   1     6031.11     6150.82    152.66 o 
   5   0   1     4091.80     4244.93     74.29 o 
   7   0   1     2751.20     2502.86    218.33 o 
   9   0   1     3925.23     3770.76    148.02 o 
  11   0   1     3875.00     3915.74    118.88 o 
 -14   1   1       53.15       49.18     11.11 o 
 -13   1   1     1457.79     1310.55     37.21 o 
 -12   1   1      145.45      145.72      8.61 o 
 -11   1   1     2608.69     2596.96     53.22 o 
 -10   1   1       18.72       20.59      8.01 o 
  -9   1   1      552.69      508.19     26.88 o 
  -8   1   1        1.17        9.14      9.10 o 
  -7   1   1    13674.10    15305.56    244.90 o 
  -6   1   1      461.76      399.50     11.64 o 
  -5   1   1       24.81       12.65      8.44 o 
  -4   1   1      582.28      594.02     12.88 o 
  -3   1   1       12.08       18.21     10.81 o 
  -2   1   1       17.59       12.68      8.36 o 
  -1   1   1     4790.41     3699.22     36.49 o 
   0   1   1     1514.81      786.86    100.16 o 
   1   1   1    10611.64     9516.63    119.76 o 
   2   1   1      371.19      269.05     11.26 o 
   3   1   1     2567.06     2421.20     35.58 o 
   4   1   1       46.79       44.60      8.12 o 
   6   1   1      554.38      544.65     13.42 o 
   7   1   1     2568.80     2481.89     65.80 o 
   8   1   1       76.47       88.12      8.31 o 
   9   1   1      129.11      114.94      8.12 o 
  10   1   1        2.00        4.30      9.23 o 
  11   1   1     1287.77     1254.36     32.01 o 
  12   1   1      202.46      196.05     10.48 o 
 -14   2   1        2.93       -0.22     10.94 o 
 -13   2   1     2376.55     2487.96     64.03 o 
 -12   2   1      133.21      133.79      8.21 o 
 -11   2   1     3025.11     3195.67     70.02 o 
 -10   2   1       19.12       24.07      8.18 o 
  -9   2   1        2.66        4.50      7.49 o 
  -8   2   1       25.36       27.29      7.42 o 
  -7   2   1      101.48      123.47      8.63 o 
  -6   2   1      785.65      715.72     11.50 o 
  -5   2   1      437.51      386.20     10.39 o 
  -4   2   1       18.81        7.55      7.27 o 
  -3   2   1     5949.45     5591.25     43.15 o 
  -2   2   1      589.93      512.73     11.01 o 
  -1   2   1     5707.66     4999.46     55.30 o 
   0   2   1      859.59      698.08     11.66 o 
   1   2   1    23224.04    25450.83    518.28 o 
   2   2   1       97.60       81.94      8.22 o 
   3   2   1       35.89       33.97      6.39 o 
   4   2   1     7314.78     7458.67    160.89 o 
   5   2   1      189.77      195.69      8.26 o 
   6   2   1      538.87      473.98     11.03 o 
   7   2   1      335.43      346.89      8.58 o 
   8   2   1     1993.96     2000.18     66.52 o 
   9   2   1     2281.73     2427.69     94.00 o 
  10   2   1     1212.03     1134.94     29.89 o 
  11   2   1     2521.53     2574.41     68.06 o 
  12   2   1       17.98       21.93      9.53 o 
  13   2   1        6.15        5.66     18.85 o 
 -13   3   1      110.74       90.65     10.61 o 
 -12   3   1       70.04       79.72      7.20 o 
 -11   3   1     2311.74     2268.44     65.19 o 
 -10   3   1      169.45      172.61      8.35 o 
  -9   3   1        4.92        6.03      8.16 o 
  -8   3   1      184.45      189.29      7.65 o 
  -7   3   1      412.49      379.05      9.90 o 
  -6   3   1     1609.09     1504.49     26.09 o 
  -5   3   1     1959.80     1809.95     22.17 o 
  -4   3   1       63.67       50.34      6.10 o 
  -3   3   1     3306.26     2945.66     20.93 o 
  -2   3   1      467.90      391.58      9.28 o 
  -1   3   1     3721.04     3197.62     28.93 o 
   0   3   1     3600.21     3311.73     36.58 o 
   1   3   1     9997.59     9864.19    111.01 o 
   2   3   1       10.51        7.75      5.89 o 
   3   3   1    15050.82    16120.38    212.38 o 
   4   3   1        6.64       19.67      7.37 o 
   5   3   1    18903.05    20380.61    531.62 o 
   6   3   1     1208.35     1157.13     14.58 o 
   7   3   1     2997.93     2942.20     57.91 o 
   8   3   1      230.83      259.11     11.53 o 
   9   3   1     2324.85     2362.07     46.96 o 
  10   3   1      170.79      178.34      9.69 o 
  11   3   1     1322.31     1233.07     39.58 o 
  12   3   1      439.82      429.62     11.00 o 
  13   3   1      101.85       91.65     13.59 o 
 -13   4   1     1017.40      972.37     24.98 o 
 -12   4   1      715.07      723.00     23.18 o 
 -11   4   1     1355.26     1384.50     28.80 o 
 -10   4   1     1343.41     1353.62     18.53 o 
  -9   4   1       11.93       17.98      7.39 o 
  -8   4   1      193.40      201.29      9.46 o 
  -7   4   1      868.33      732.46     20.80 o 
  -6   4   1     2460.44     2343.53     51.62 o 
  -5   4   1      773.40      796.75     13.61 o 
  -4   4   1     4450.12     4098.11     75.10 o 
  -3   4   1      367.96      292.62      8.01 o 
  -2   4   1       10.05       17.20      5.80 o 
  -1   4   1     3690.24     3514.76     54.48 o 
   0   4   1      901.32      913.03     17.47 o 
   1   4   1     1015.86      734.12     18.06 o 
   2   4   1     2135.73     1845.86     27.90 o 
   3   4   1     3628.96     3647.77     88.79 o 
   4   4   1     5197.58     5054.48    111.64 o 
   5   4   1     1425.37     1296.32     28.40 o 
   6   4   1      275.59      280.13      7.99 o 
   7   4   1       58.29       66.96      8.63 o 
   8   4   1      253.23      274.41      9.74 o 
   9   4   1     1511.08     1599.22     22.43 o 
  10   4   1     1261.26     1217.54     28.82 o 
  11   4   1     1375.67     1430.79     31.55 o 
  12   4   1       38.09       33.00      9.55 o 
  13   4   1       15.28       20.29     13.32 o 
 -13   5   1      107.03      101.45     11.39 o 
 -12   5   1       56.10       70.51      9.80 o 
 -11   5   1     1065.36     1036.47     27.98 o 
 -10   5   1     1209.21     1231.40     45.54 o 
  -9   5   1       76.70       66.94      8.52 o 
  -8   5   1     1750.78     1732.31    100.83 o 
  -7   5   1     1186.93     1188.32     52.84 o 
  -6   5   1     1063.65     1009.22     21.68 o 
  -5   5   1        3.84        9.44      5.23 o 
  -4   5   1       67.64       65.09      5.74 o 
  -3   5   1      733.58      655.89      8.22 o 
  -2   5   1     9228.68     9128.65    108.18 o 
  -1   5   1      351.42      292.18      6.68 o 
   0   5   1     7630.03     7598.47     85.40 o 
   1   5   1      173.96      225.03      6.56 o 
   2   5   1     1112.02     1087.42     23.99 o 
   3   5   1      268.03      225.33      6.34 o 
   4   5   1     1323.22     1201.16     35.61 o 
   5   5   1     3652.63     3593.92     71.47 o 
   6   5   1     1825.45     1716.49     51.42 o 
   7   5   1     7030.30     7592.74    236.82 o 
   8   5   1      211.87      234.52      8.43 o 
   9   5   1      155.83      159.69      8.78 o 
  10   5   1      749.90      778.76     13.66 o 
  11   5   1        2.32        7.05      7.44 o 
  12   5   1      251.76      268.37     11.25 o 
  13   5   1        6.69        9.03     11.51 o 
 -12   6   1      835.17      804.10     48.90 o 
 -11   6   1      209.94      196.93     12.71 o 
 -10   6   1     3278.26     3177.65    218.45 o 
  -9   6   1       91.34       72.60      9.32 o 
  -8   6   1      158.61      157.55     16.46 o 
  -7   6   1     2180.90     2149.99    127.83 o 
  -6   6   1     2627.18     2836.96     53.11 o 
  -5   6   1     1156.94     1056.38     17.24 o 
  -4   6   1     5764.31     5676.80     76.93 o 
  -3   6   1       28.23       22.71      6.12 o 
  -2   6   1      187.63      171.57      6.65 o 
  -1   6   1      135.19      139.85      5.62 o 
   0   6   1       74.12       52.34      5.55 o 
   1   6   1        5.86       10.52      6.52 o 
   2   6   1    10074.17    10599.83    192.30 o 
   3   6   1      306.90      329.42     11.27 o 
   4   6   1     1494.07     1460.81     23.77 o 
   5   6   1      522.80      522.62     13.41 o 
   6   6   1     1043.12     1116.33     37.68 o 
   7   6   1      335.55      324.86     15.59 o 
   8   6   1     1184.30     1202.25     87.65 o 
   9   6   1      454.94      460.04     17.98 o 
  10   6   1     2122.21     2021.25     61.10 o 
  11   6   1      864.08      852.66     27.96 o 
  12   6   1      180.08      158.00     10.96 o 
 -12   7   1       94.30       69.76     10.47 o 
 -11   7   1      801.94      783.09     80.05 o 
 -10   7   1     1768.30     1448.95    259.47 o 
  -9   7   1      390.78      382.13     47.67 o 
  -8   7   1     1944.04     1927.91    174.46 o 
  -7   7   1       67.87       68.66      6.51 o 
  -6   7   1      561.65      604.08      9.88 o 
  -5   7   1      187.07      226.18      7.53 o 
  -4   7   1       42.27       56.40     10.15 o 
  -3   7   1      532.62      545.12      7.01 o 
  -2   7   1     8713.36     8859.21    103.67 o 
  -1   7   1     5609.08     5871.98     29.06 o 
   0   7   1     3714.00     3753.93     29.55 o 
   1   7   1        2.33        6.54      6.49 o 
   2   7   1      313.04      376.16      7.10 o 
   3   7   1       41.90       50.78      5.63 o 
   4   7   1     3194.20     3377.86     66.53 o 
   5   7   1       97.11      117.51      7.03 o 
   6   7   1     1338.34     1375.46     42.04 o 
   7   7   1      587.62      615.80     46.41 o 
   8   7   1       20.44       19.10      7.10 o 
   9   7   1        6.35        9.14      7.12 o 
  10   7   1      502.89      549.53     49.43 o 
  11   7   1      190.62      188.24     11.74 o 
  12   7   1      560.92      477.76     30.02 o 
 -11   8   1       14.16       13.51      9.82 o 
 -10   8   1     1406.38     1398.51    225.02 o 
  -9   8   1      851.74      719.91     96.41 o 
  -8   8   1        2.86       10.34      7.05 o 
  -7   8   1      858.79      845.46     49.05 o 
  -6   8   1     2956.39     3204.74     50.70 o 
  -5   8   1     3876.65     4166.05     98.59 o 
  -4   8   1     1528.01     1658.07     17.16 o 
  -3   8   1       25.22       37.25      6.10 o 
  -2   8   1      406.40      366.90      8.21 o 
  -1   8   1      141.04      164.34      6.24 o 
   0   8   1     2761.56     2902.70     34.62 o 
   1   8   1      400.32      416.79      7.50 o 
   2   8   1     5718.40     6201.67    117.61 o 
   3   8   1     1244.43     1315.85     20.14 o 
   4   8   1      905.47      969.71     28.88 o 
   5   8   1      291.49      293.41      7.69 o 
   6   8   1      187.16      176.39      6.04 o 
   7   8   1      442.66      444.31     34.62 o 
   8   8   1     3106.79     3157.38    351.90 o 
   9   8   1      141.89      141.42     20.10 o 
  10   8   1      981.30      823.96    131.92 o 
  11   8   1      262.61      230.24     39.83 o 
 -10   9   1      559.02      485.08     79.50 o 
  -9   9   1      920.42      912.51    108.98 o 
  -8   9   1      608.65      614.27     53.80 o 
  -7   9   1      634.30      643.70     39.08 o 
  -6   9   1      475.73      518.96      9.10 o 
  -5   9   1     2441.35     2553.63     36.88 o 
  -4   9   1       58.94       57.43      6.48 o 
  -3   9   1      419.70      520.93     10.76 o 
  -2   9   1     1838.45     2040.95     29.58 o 
  -1   9   1     6890.19     7414.64     40.62 o 
   0   9   1      613.08      715.11     14.77 o 
   1   9   1     1877.52     1994.63     16.12 o 
   2   9   1       61.08       74.68      7.09 o 
   3   9   1      210.01      206.66     10.41 o 
   4   9   1      701.33      720.78     15.43 o 
   5   9   1        6.70       12.38      5.56 o 
   6   9   1      136.45      142.24      6.14 o 
   7   9   1      191.97      164.71     10.88 o 
   8   9   1       20.57       14.13      7.11 o 
   9   9   1       55.00       58.40     10.26 o 
  10   9   1        8.72        3.62      9.27 o 
  -9  10   1      183.15      148.23     19.26 o 
  -8  10   1      161.92      126.59     17.51 o 
  -7  10   1     1137.80     1148.12     74.93 o 
  -6  10   1      768.55      687.33     11.87 o 
  -5  10   1     2914.20     3236.99     44.56 o 
  -4  10   1       74.24       90.33      6.45 o 
  -3  10   1        5.90       12.42      5.73 o 
  -2  10   1      545.59      499.42     10.83 o 
  -1  10   1        5.59       -0.29      6.15 o 
   0  10   1      382.60      374.30      7.16 o 
   1  10   1       36.54       42.43      6.31 o 
   2  10   1      104.88      133.00      5.66 o 
   3  10   1     1411.24     1524.92     38.11 o 
   4  10   1      573.16      612.90     10.32 o 
   5  10   1      324.99      332.79     13.14 o 
   6  10   1       29.33       31.62      7.39 o 
   7  10   1      610.24      595.16     44.53 o 
   8  10   1     1305.56     1310.29    128.70 o 
   9  10   1      379.96      284.53     38.46 o 
  -8  11   1       33.49       23.96      9.30 o 
  -7  11   1      140.83      147.52     13.27 o 
  -6  11   1       54.44       74.23      9.28 o 
  -5  11   1      479.17      557.12     10.41 o 
  -4  11   1       17.45       15.10      6.75 o 
  -3  11   1      192.49      201.80     10.11 o 
  -2  11   1      345.09      392.21      6.82 o 
  -1  11   1     2769.02     2945.58     43.27 o 
   0  11   1      107.95      133.83      6.41 o 
   1  11   1      446.61      472.88      6.69 o 
   2  11   1       60.99       52.36      6.95 o 
   3  11   1      169.35      182.23      8.01 o 
   4  11   1        5.18       15.82      6.92 o 
   5  11   1       14.61       -3.65      9.24 o 
   6  11   1       23.02       14.13      9.27 o 
   7  11   1        3.57       -0.34      8.56 o 
  -6  12   1       27.66       16.20      8.67 o 
  -5  12   1     2130.93     2196.79    127.54 o 
  -4  12   1       20.62       24.66      7.69 o 
  -3  12   1      163.95      167.53      8.59 o 
  -2  12   1        0.81       -7.84      7.84 o 
  -1  12   1        3.24       -5.71      7.90 o 
   0  12   1      323.23      403.46     13.86 o 
   1  12   1       51.69       52.21      7.36 o 
   2  12   1        0.20       -7.94      7.94 o 
   3  12   1      874.57      903.68     15.24 o 
   4  12   1      382.93      342.55     13.37 o 
   5  12   1      193.09      163.45      7.51 o 
   6  12   1       12.32       -2.96     16.43 o 
  -2  13   1        2.93        4.71      8.16 o 
  -1  13   1     3407.89     2986.94    112.83 o 
   0  13   1       40.40       29.23      8.32 o 
   1  13   1      654.29      572.22     14.22 o 
   2  13   1       74.45       85.83     14.85 o 
 -14   0   2     1300.03     1108.45     54.39 o 
 -12   0   2     2674.04     2665.11    301.21 o 
 -10   0   2     2211.40     2347.55    118.67 o 
  -8   0   2    10087.47    10450.61    658.11 o 
  -6   0   2     4804.97     4302.37    260.09 o 
  -4   0   2     2652.55     2671.32     57.77 o 
   0   0   2     3685.63     2165.33    585.69 o 
   2   0   2      328.73      274.88     15.15 o 
   4   0   2       88.14       75.67     11.86 o 
   6   0   2       59.21      104.13     13.78 o 
   8   0   2     1154.27     1017.96     58.17 o 
  10   0   2     2752.57     2894.39    120.37 o 
 -14   1   2      151.07      136.56     10.24 o 
 -13   1   2      483.94      424.32      9.94 o 
 -12   1   2     2614.91     2593.15     65.21 o 
 -11   1   2        1.17        4.79      7.59 o 
 -10   1   2     1986.75     1984.84     66.19 o 
  -9   1   2      177.17      166.72      8.91 o 
  -8   1   2    10536.55    10890.76    361.16 o 
  -7   1   2      566.63      529.50     12.33 o 
  -6   1   2    12587.27    13034.18     64.50 o 
  -5   1   2     2654.69     2507.15     36.68 o 
  -4   1   2       24.07       26.64     10.56 o 
  -3   1   2     1342.73     1098.40     17.32 o 
  -2   1   2     3720.20     3245.85     43.14 o 
  -1   1   2     1541.48     1171.87     16.28 o 
   0   1   2     3301.94     2422.37     27.34 o 
   1   1   2     1388.57     1081.94     15.10 o 
   2   1   2     1147.60     1020.00     17.18 o 
   3   1   2     1756.17     1425.77     21.95 o 
   4   1   2     1809.86     1904.21     24.93 o 
   5   1   2      626.73      656.17     11.11 o 
   6   1   2    14996.83    16682.87    305.34 o 
   7   1   2      765.02      770.68     14.09 o 
   8   1   2      667.91      591.27     27.31 o 
   9   1   2      653.60      609.64     21.14 o 
  10   1   2        2.86        4.73     10.76 o 
 -14   2   2      226.72      187.83     14.47 o 
 -13   2   2        6.71       12.20      8.36 o 
 -12   2   2     2599.00     2620.63     69.72 o 
 -11   2   2       12.73       12.57      7.51 o 
 -10   2   2     1627.82     1743.60     44.37 o 
  -9   2   2      498.00      516.53     11.52 o 
  -8   2   2     2813.14     2746.71     31.88 o 
  -7   2   2      630.77      680.94     10.88 o 
  -6   2   2     3390.32     3144.26     58.36 o 
  -5   2   2      340.03      339.23     10.23 o 
  -4   2   2       16.35        9.66      8.22 o 
  -3   2   2     1632.52     1479.23     14.73 o 
  -2   2   2    16057.87    16563.17    187.12 o 
  -1   2   2     1462.15     1279.51     27.12 o 
   0   2   2      522.74      442.22     10.27 o 
   1   2   2        0.08        6.13      8.09 o 
   2   2   2     2213.09     1873.96     18.94 o 
   3   2   2      676.55      623.35     10.32 o 
   4   2   2      109.70      108.20      6.96 o 
   5   2   2     3801.70     3845.08     49.23 o 
   6   2   2      236.07      246.70      8.44 o 
   7   2   2      182.86      170.89      8.93 o 
   8   2   2      568.68      596.06     25.70 o 
   9   2   2      286.30      262.69     10.46 o 
  10   2   2     4597.61     4915.31    131.84 o 
  11   2   2      292.54      294.94     20.37 o 
 -13   3   2     1504.40     1494.43     46.27 o 
 -12   3   2      846.68      859.65     16.19 o 
 -11   3   2       20.18       16.60      8.10 o 
 -10   3   2      920.37      983.90     13.46 o 
  -9   3   2      104.51      111.21      7.95 o 
  -8   3   2     3306.92     3277.00     85.53 o 
  -7   3   2     1750.64     1674.73     30.27 o 
  -6   3   2     6451.47     6454.57    120.72 o 
  -5   3   2     4270.10     3945.87     44.60 o 
  -4   3   2     1742.13     1643.32     21.37 o 
  -3   3   2      504.37      452.25      9.08 o 
  -2   3   2      143.76      124.35      7.13 o 
  -1   3   2     3644.23     3229.52     40.48 o 
   0   3   2      820.67      654.79     10.46 o 
   1   3   2     1621.08     1404.61     20.09 o 
   2   3   2     1421.23     1155.35     22.38 o 
   3   3   2      683.98      548.92      8.95 o 
   4   3   2      510.66      469.59     11.04 o 
   5   3   2      687.43      766.75      9.75 o 
   6   3   2     3358.92     3337.73     65.15 o 
   7   3   2     2496.74     2607.62     79.24 o 
   8   3   2     1807.03     1851.08     46.37 o 
   9   3   2     1851.80     2010.73     40.33 o 
  10   3   2      772.26      798.05     22.49 o 
  11   3   2       59.31       45.47      9.22 o 
  12   3   2       75.55       72.69     16.83 o 
 -13   4   2       35.77       43.18      8.70 o 
 -12   4   2     1268.52     1294.23     52.65 o 
 -11   4   2      352.09      348.51      9.51 o 
 -10   4   2     1138.50     1238.25     24.33 o 
  -9   4   2     1123.89     1117.37     29.01 o 
  -8   4   2      471.84      448.47     15.32 o 
  -7   4   2      218.93      238.17     11.02 o 
  -6   4   2     7534.98     7483.79    114.27 o 
  -5   4   2     1150.26     1053.21     10.05 o 
  -4   4   2      122.32      139.76      6.85 o 
  -3   4   2     3351.17     3029.02     16.45 o 
  -2   4   2     2936.64     2534.28     31.89 o 
  -1   4   2     1132.45      925.29     10.17 o 
   0   4   2    10970.81    11319.64    189.66 o 
   1   4   2      125.07      130.38      6.12 o 
   2   4   2       19.59       30.81      6.75 o 
   3   4   2     8126.81     7926.26    230.44 o 
   4   4   2        2.45        4.17      4.80 o 
   5   4   2     3047.82     3020.15     90.83 o 
   6   4   2        0.94        2.10      6.97 o 
   7   4   2       16.84       19.63      8.02 o 
   8   4   2      291.20      297.07      9.71 o 
   9   4   2      884.62      915.83     14.22 o 
  10   4   2     3175.57     3234.00     68.05 o 
  11   4   2      745.52      728.76     18.62 o 
  12   4   2     1659.60     1617.79     77.02 o 
  13   4   2       30.53       32.24     19.50 o 
 -13   5   2      822.46      748.90     25.80 o 
 -12   5   2       28.24       25.17      8.86 o 
 -11   5   2      273.36      265.34     16.28 o 
 -10   5   2      311.80      322.54     15.04 o 
  -9   5   2       39.10       22.19      8.24 o 
  -8   5   2       21.24       21.27      7.40 o 
  -7   5   2      824.74      827.00     42.74 o 
  -6   5   2     2035.08     1885.54     47.12 o 
  -5   5   2     1073.56      930.00      8.92 o 
  -4   5   2      148.90      137.73      5.97 o 
  -3   5   2      388.29      350.74      6.70 o 
  -2   5   2       83.46       73.41      5.97 o 
  -1   5   2     1404.75     1199.41     27.74 o 
   0   5   2     1408.30     1318.40     17.09 o 
   1   5   2     1841.62     1606.37     30.29 o 
   2   5   2       18.35       20.31      5.60 o 
   3   5   2        4.48        4.91      4.69 o 
   4   5   2      492.04      493.01     17.76 o 
   5   5   2      215.80      204.38      7.52 o 
   6   5   2     1436.53     1477.59     49.85 o 
   7   5   2     2007.29     2170.12     51.20 o 
   8   5   2     2101.28     2255.09     39.11 o 
   9   5   2     1322.12     1429.02     34.45 o 
  10   5   2     1206.01     1213.15     25.55 o 
  11   5   2       91.51       92.76      7.86 o 
  12   5   2       11.00       13.28     10.64 o 
 -12   6   2      194.88      182.46     13.51 o 
 -11   6   2      742.01      669.73     62.02 o 
 -10   6   2      384.29      356.92     40.41 o 
  -9   6   2     2629.91     2479.32    328.72 o 
  -8   6   2      104.10      113.13     10.51 o 
  -7   6   2      186.28      184.09     10.96 o 
  -6   6   2     4599.29     4839.75     70.34 o 
  -5   6   2     1012.40      997.42     10.55 o 
  -4   6   2      768.66      654.36      7.85 o 
  -3   6   2     5808.96     5817.86     79.44 o 
  -2   6   2       39.17       50.58      5.21 o 
  -1   6   2     2798.19     2621.31     39.05 o 
   0   6   2     2433.73     2403.30     13.71 o 
   1   6   2      106.87      116.39      6.07 o 
   2   6   2      403.43      398.02      7.88 o 
   3   6   2     9635.80    10019.93    309.69 o 
   4   6   2     2496.79     2466.32     57.14 o 
   5   6   2     3045.52     3118.04     85.08 o 
   6   6   2      705.57      722.34     26.86 o 
   7   6   2      356.06      325.27     14.36 o 
   8   6   2      371.03      386.90     20.22 o 
   9   6   2      920.95      967.12     34.13 o 
  10   6   2      325.04      315.95     10.62 o 
  11   6   2      692.21      651.75     83.77 o 
  12   6   2      706.13      670.73     30.74 o 
 -12   7   2       28.71       23.71      9.00 o 
 -11   7   2     1197.79     1208.73    113.62 o 
 -10   7   2       53.24       29.13      7.99 o 
  -9   7   2        0.50       -4.10      7.08 o 
  -8   7   2       78.79       74.94      8.78 o 
  -7   7   2     1411.83     1405.91     62.64 o 
  -6   7   2      937.51      908.00     15.81 o 
  -5   7   2     3384.98     3621.03     50.16 o 
  -4   7   2      468.20      503.28      8.60 o 
  -3   7   2     1118.16     1144.21     10.00 o 
  -2   7   2      423.98      378.98      6.59 o 
  -1   7   2      855.27      812.86     14.15 o 
   0   7   2     1078.98     1040.82     13.27 o 
   1   7   2     6313.18     6420.55    109.35 o 
   2   7   2      235.24      226.93      5.84 o 
   3   7   2     1853.89     1914.71     54.05 o 
   4   7   2        0.29       -6.06      6.06 o 
   5   7   2      607.39      627.33     25.53 o 
   6   7   2      409.38      421.44     15.65 o 
   7   7   2      848.24      873.78     56.11 o 
   8   7   2       11.58       16.64      5.80 o 
   9   7   2     1771.79     1724.12    168.63 o 
  10   7   2      898.06      905.74     54.12 o 
  11   7   2      221.81      221.92     10.86 o 
 -11   8   2      194.96      146.67     33.60 o 
 -10   8   2        1.41       -3.71      9.62 o 
  -9   8   2     2013.88     1797.12    241.32 o 
  -8   8   2      440.89      412.45     41.52 o 
  -7   8   2       50.38       49.60      6.87 o 
  -6   8   2      164.17      181.76      7.85 o 
  -5   8   2      624.79      643.13     13.99 o 
  -4   8   2     1389.49     1497.73     26.12 o 
  -3   8   2     2094.31     2222.68     37.51 o 
  -2   8   2      439.45      485.58      8.87 o 
  -1   8   2     1097.91     1158.13      9.70 o 
   0   8   2      529.75      577.05      8.24 o 
   1   8   2     1086.66     1112.54     15.82 o 
   2   8   2        5.48        4.54      6.76 o 
   3   8   2     1876.87     2061.37     35.22 o 
   4   8   2     4016.55     4276.31    122.55 o 
   5   8   2     1937.85     2079.29     43.80 o 
   6   8   2     3078.98     3142.25    116.25 o 
   7   8   2        7.19        7.63      6.71 o 
   8   8   2       18.99       19.14      6.28 o 
   9   8   2     1319.81     1429.04    144.21 o 
  10   8   2       11.25       12.63      8.52 o 
  11   8   2      174.40      137.50     16.60 o 
 -10   9   2        2.87        8.52      7.97 o 
  -9   9   2       97.53       86.52     11.52 o 
  -8   9   2      111.76       95.88      9.23 o 
  -7   9   2      795.39      715.04     24.95 o 
  -6   9   2        3.48       12.35      8.30 o 
  -5   9   2     1938.47     2079.23     40.75 o 
  -4   9   2      996.05     1073.11     18.75 o 
  -3   9   2       98.53      108.29      8.97 o 
  -2   9   2      955.85      992.88     13.07 o 
  -1   9   2      883.38      984.05     15.69 o 
   0   9   2     2439.24     2708.93     50.24 o 
   1   9   2     2634.31     2828.36     41.40 o 
   2   9   2     1192.81     1305.60     23.04 o 
   3   9   2      706.70      687.20     13.33 o 
   4   9   2      106.92      116.53      6.54 o 
   5   9   2      584.90      577.23     11.08 o 
   6   9   2       40.80       42.55      5.80 o 
   7   9   2      200.96      183.56     13.77 o 
   8   9   2      838.13      887.54     88.48 o 
   9   9   2      799.34      786.59     95.75 o 
  10   9   2      896.16      760.22    117.10 o 
  -9  10   2      550.03      519.10     70.39 o 
  -8  10   2      436.95      395.77     34.32 o 
  -7  10   2        3.69       16.20      7.88 o 
  -6  10   2      151.47      167.43      7.30 o 
  -5  10   2      951.89      994.69     22.98 o 
  -4  10   2      509.86      584.27     12.00 o 
  -3  10   2      509.95      563.05      7.44 o 
  -2  10   2      113.11      119.84      6.62 o 
  -1  10   2      139.01      135.13      6.06 o 
   0  10   2      164.70      159.71      7.69 o 
   1  10   2      861.21      875.35     12.61 o 
   2  10   2       74.62       95.49      7.39 o 
   3  10   2        3.48        1.46      6.46 o 
   4  10   2     3216.07     3344.61     63.55 o 
   5  10   2     1663.53     1671.91     33.12 o 
   6  10   2     1507.92     1474.48     37.52 o 
   7  10   2       21.42       12.77      7.66 o 
   8  10   2      294.78      291.72     37.68 o 
   9  10   2      319.83      229.12     33.31 o 
  -8  11   2        4.04       -8.16     12.11 o 
  -7  11   2      178.51      182.96     12.93 o 
  -6  11   2      469.03      509.80     17.57 o 
  -5  11   2       51.65       61.88      8.16 o 
  -4  11   2      454.45      493.75      8.80 o 
  -3  11   2       64.38       68.12      6.33 o 
  -2  11   2      497.95      503.16     18.24 o 
  -1  11   2       91.75       90.37      6.24 o 
   0  11   2     3886.91     4149.93     85.84 o 
   1  11   2       45.31       38.33      5.64 o 
   2  11   2      808.52      854.15     19.67 o 
   3  11   2       31.84       39.39      5.39 o 
   4  11   2        1.81       -2.85      6.46 o 
   5  11   2      101.92       90.51      9.35 o 
   6  11   2        8.13       21.19      8.15 o 
   7  11   2      107.17       90.07     10.74 o 
  -6  12   2      635.23      430.86     13.14 o 
  -5  12   2      401.78      415.69      9.37 o 
  -4  12   2     1257.29     1298.41     48.69 o 
  -3  12   2       52.30       43.27      7.93 o 
  -2  12   2      338.20      306.86     13.93 o 
  -1  12   2       26.61       19.47      8.53 o 
   0  12   2      248.94      288.78     10.41 o 
   1  12   2       27.46       41.43      6.98 o 
   2  12   2      314.35      343.85      8.41 o 
   3  12   2        1.42       -1.67      8.03 o 
   4  12   2     3379.17     3647.00    150.70 o 
   5  12   2      646.66      544.02     15.01 o 
  -2  13   2       17.80       20.21      9.91 o 
  -1  13   2       19.75       15.69      7.75 o 
   0  13   2     3107.57     2774.19    106.25 o 
   1  13   2       30.59        9.50      8.32 o 
   2  13   2      263.71      214.67      7.97 o 
 -13   0   3      705.61      621.31     42.87 o 
 -11   0   3        1.77        5.08     12.35 o 
  -9   0   3     1631.39     1709.05     65.77 o 
  -7   0   3     7101.80     7153.29    377.05 o 
  -5   0   3     1720.72     1442.42     34.14 o 
  -3   0   3      740.33      571.79     21.65 o 
   1   0   3     2359.90     2104.12     34.39 o 
   3   0   3       27.77       53.54     12.55 o 
   5   0   3        9.02       11.18     11.53 o 
   7   0   3     1650.46     1510.62     27.49 o 
   9   0   3      932.54     1053.60     70.58 o 
 -14   1   3       17.23       16.32      9.14 o 
 -13   1   3      118.06      117.20      8.60 o 
 -12   1   3      102.94      105.51      8.36 o 
 -11   1   3      656.83      628.06     20.11 o 
 -10   1   3      441.94      389.76     10.67 o 
  -9   1   3     1303.85     1171.90     25.50 o 
  -8   1   3      572.64      580.85     12.68 o 
  -7   1   3     4379.97     4434.74     71.38 o 
  -6   1   3        7.10        1.35     10.63 o 
  -5   1   3     9658.29     9565.07     79.98 o 
  -4   1   3      391.94      397.62     12.65 o 
  -3   1   3    16801.80    17804.53    215.17 o 
  -2   1   3     1331.46     1112.46     16.90 o 
  -1   1   3     4851.37     4255.61     26.19 o 
   0   1   3      520.94      382.45     10.70 o 
   1   1   3     8646.75     7718.12     92.73 o 
   2   1   3      141.71      131.92      8.31 o 
   4   1   3     3952.86     3874.00     45.21 o 
   5   1   3     4458.42     4317.61     83.64 o 
   6   1   3      164.81      179.19      8.02 o 
   7   1   3      229.92      211.85      9.29 o 
   8   1   3     1006.26     1056.07     15.03 o 
   9   1   3       10.72       14.74     16.26 o 
  10   1   3      578.87      633.19     27.76 o 
 -14   2   3      157.04      131.53     10.48 o 
 -13   2   3      489.17      514.52     17.88 o 
 -12   2   3      226.92      245.49      8.41 o 
 -11   2   3      388.87      380.03     10.88 o 
 -10   2   3      841.83      909.95     14.76 o 
  -9   2   3     1537.79     1611.38     26.30 o 
  -8   2   3      914.90      866.66     24.30 o 
  -7   2   3     2669.88     2741.54     48.69 o 
  -6   2   3      332.23      327.70     10.77 o 
  -5   2   3     1764.25     1618.72     16.29 o 
  -4   2   3     7619.79     7929.93     65.73 o 
  -3   2   3     4308.13     4105.48     22.37 o 
  -2   2   3      345.27      255.67      8.02 o 
  -1   2   3    29778.25    33794.29    146.48 o 
   0   2   3     1556.97     1290.75     15.99 o 
   1   2   3      886.86      767.08     11.72 o 
   2   2   3     3817.75     3340.87     45.91 o 
   3   2   3     1827.22     1650.79     19.71 o 
   4   2   3     1008.72     1100.71     13.41 o 
   5   2   3       28.46       17.48      6.74 o 
   6   2   3     1005.27      946.21     17.09 o 
   7   2   3      416.97      416.94     10.01 o 
   8   2   3      948.18      976.41     18.59 o 
   9   2   3      177.71      198.29     13.25 o 
  10   2   3        5.15        4.95     14.28 o 
  11   2   3     1886.86     2107.82     75.25 o 
 -14   3   3       64.44       46.44     14.57 o 
 -13   3   3       62.09       50.06      9.63 o 
 -12   3   3      895.15      842.79     19.47 o 
 -11   3   3      169.02      177.30      9.00 o 
 -10   3   3       13.40        5.91      7.75 o 
  -9   3   3      204.20      205.01      8.49 o 
  -8   3   3     2563.59     2511.37     61.05 o 
  -7   3   3     3733.56     3686.46    114.08 o 
  -6   3   3      100.89       81.63      7.32 o 
  -5   3   3     8627.66     8373.80    121.22 o 
  -4   3   3     2611.60     2392.15     37.39 o 
  -3   3   3     3291.97     2993.25     23.69 o 
  -2   3   3     5526.80     5308.60     45.33 o 
  -1   3   3       11.19       13.71      6.08 o 
   0   3   3     1327.43     1194.95     17.04 o 
   1   3   3        2.39        4.12      7.43 o 
   2   3   3     1847.57     1667.43     22.16 o 
   3   3   3     7932.45     7769.96    352.99 o 
   4   3   3     2901.69     2802.27     53.50 o 
   5   3   3     2617.01     2406.26     45.89 o 
   6   3   3      242.43      249.00      7.87 o 
   7   3   3      980.92      996.25     15.41 o 
   8   3   3     4215.79     4612.39    106.31 o 
   9   3   3      191.01      211.86     10.18 o 
  10   3   3     1222.39     1287.61     43.46 o 
  11   3   3      290.72      324.25     23.82 o 
  12   3   3        1.65        2.64     21.70 o 
 -13   4   3       83.82       97.15      9.53 o 
 -12   4   3      293.48      295.76     11.14 o 
 -11   4   3      752.92      696.52     17.40 o 
 -10   4   3       46.20       52.67      7.45 o 
  -9   4   3      134.58      139.32      6.86 o 
  -8   4   3     3507.27     3496.31    282.86 o 
  -7   4   3        4.80        8.97      8.39 o 
  -6   4   3     1509.78     1432.70     19.50 o 
  -5   4   3     2179.92     2143.29     21.71 o 
  -4   4   3       47.22       49.90      6.35 o 
  -3   4   3     3935.92     4058.39     56.53 o 
  -2   4   3     7358.31     7625.40    168.42 o 
  -1   4   3     6187.18     5657.86     92.96 o 
   0   4   3     3350.87     3022.95     67.43 o 
   1   4   3      829.14      736.55     14.08 o 
   2   4   3     2951.25     2832.08     73.48 o 
   3   4   3     1373.95     1437.18     27.60 o 
   4   4   3     3028.92     2783.11     26.21 o 
   5   4   3      938.09      895.75     30.89 o 
   6   4   3     2034.87     2007.20     37.90 o 
   7   4   3       99.62      103.45      7.73 o 
   8   4   3     1526.72     1633.10     37.79 o 
   9   4   3       72.65       78.29      8.31 o 
  10   4   3       34.24       27.16      8.00 o 
  11   4   3     1382.45     1369.39     35.79 o 
  12   4   3      768.37      821.66     34.38 o 
  13   4   3      269.82      268.65     25.71 o 
 -13   5   3      106.33      100.45     10.30 o 
 -12   5   3     1038.85     1079.04     48.37 o 
 -11   5   3       33.83       34.05      7.29 o 
 -10   5   3     2485.62     2334.23    188.36 o 
  -9   5   3       91.35       74.68     12.20 o 
  -8   5   3      969.94      950.08     85.09 o 
  -7   5   3      257.35      261.86      8.60 o 
  -6   5   3      862.02      810.56      8.80 o 
  -5   5   3     4848.73     4781.41     48.27 o 
  -4   5   3     4149.59     4032.59     26.93 o 
  -3   5   3      941.47      813.81      9.82 o 
  -2   5   3     7327.95     7469.87    147.31 o 
  -1   5   3     5100.39     5188.42    122.52 o 
   0   5   3      562.83      489.75     10.18 o 
   1   5   3     1162.02     1196.74     29.44 o 
   2   5   3     7002.59     6712.41    192.27 o 
   3   5   3      598.87      477.24     17.68 o 
   4   5   3      633.30      540.65     12.62 o 
   5   5   3     7407.57     7404.93    227.33 o 
   6   5   3      191.08      208.95      9.49 o 
   7   5   3       64.09       81.38      8.19 o 
   8   5   3     2433.99     2668.93     67.03 o 
   9   5   3      157.58      161.35      8.77 o 
  10   5   3      755.14      768.60     20.23 o 
  11   5   3      675.30      645.12     28.17 o 
  12   5   3       16.12       26.38     11.76 o 
 -12   6   3      751.87      712.52     84.48 o 
 -11   6   3      365.38      321.97     37.63 o 
 -10   6   3      160.93      140.97     24.69 o 
  -9   6   3        0.65        5.33      6.34 o 
  -8   6   3     1408.21     1449.90    126.16 o 
  -7   6   3      410.80      411.26     13.57 o 
  -6   6   3     1436.19     1589.76     19.69 o 
  -5   6   3      889.21     1001.78     12.44 o 
  -4   6   3      585.78      588.63      7.47 o 
  -3   6   3      292.00      275.11      6.41 o 
  -2   6   3     2650.13     2401.41     41.73 o 
  -1   6   3     3155.77     3019.84     52.00 o 
   0   6   3      631.33      559.68     10.18 o 
   1   6   3     1191.63     1232.40     28.29 o 
   2   6   3     2068.16     2090.54     65.48 o 
   3   6   3       45.63       43.01      6.39 o 
   4   6   3     2867.74     2861.52    108.30 o 
   5   6   3     2343.12     2346.77     92.09 o 
   6   6   3     1613.08     1739.63     73.64 o 
   7   6   3        2.53        9.54      6.47 o 
   8   6   3      500.91      547.28     22.02 o 
   9   6   3      279.52      302.28      8.07 o 
  10   6   3       66.27       75.12      8.33 o 
  11   6   3      227.20      223.92     11.91 o 
  12   6   3      423.31      431.59     12.73 o 
 -12   7   3      309.30      267.25     33.85 o 
 -11   7   3      501.09      512.07     71.76 o 
 -10   7   3     2286.16     2064.35    364.81 o 
  -9   7   3      213.82      186.49     25.87 o 
  -8   7   3       11.25       13.57      6.13 o 
  -7   7   3      392.05      419.21      8.92 o 
  -6   7   3      616.60      655.71      9.27 o 
  -5   7   3     2578.01     2683.23     34.29 o 
  -4   7   3     1828.35     1917.15     25.06 o 
  -3   7   3     1110.41     1178.85     17.76 o 
  -2   7   3     1194.23     1186.35     25.49 o 
  -1   7   3      706.06      698.15     10.99 o 
   0   7   3      609.24      620.91     16.14 o 
   1   7   3      613.78      570.40     10.82 o 
   2   7   3     6210.35     6195.82    120.30 o 
   3   7   3      102.18      107.02      6.96 o 
   4   7   3      205.26      209.14      8.59 o 
   5   7   3     1713.80     1821.55     44.71 o 
   6   7   3      194.80      213.12      8.03 o 
   7   7   3       87.96       75.79      8.19 o 
   8   7   3      984.23      953.02     76.62 o 
   9   7   3      715.12      702.21     59.39 o 
  10   7   3     1684.26     1808.29     67.55 o 
  11   7   3      318.53      302.69     11.67 o 
 -11   8   3      489.78      420.90     81.18 o 
 -10   8   3       31.01       19.44      9.06 o 
  -9   8   3        3.21        4.08      6.84 o 
  -8   8   3     1291.08     1326.35    113.05 o 
  -7   8   3      701.80      732.35     22.09 o 
  -6   8   3     1484.04     1586.16     23.97 o 
  -5   8   3      127.44      125.27      6.25 o 
  -4   8   3       17.00       12.71      5.78 o 
  -3   8   3      733.41      727.67     13.81 o 
  -2   8   3      426.72      443.86      8.42 o 
  -1   8   3     1020.62     1096.74     20.57 o 
   0   8   3      690.78      758.59     16.42 o 
   1   8   3       52.46       45.12      6.65 o 
   2   8   3     1268.25     1429.10     34.21 o 
   3   8   3        0.56        3.14      5.94 o 
   4   8   3        3.73       11.99      6.14 o 
   5   8   3     2115.51     2237.23     67.17 o 
   6   8   3     1438.23     1508.69     51.63 o 
   7   8   3     1248.54     1274.34     84.48 o 
   8   8   3       29.57       24.36      6.66 o 
   9   8   3       27.59       30.74      9.19 o 
  10   8   3        0.65        0.40      9.24 o 
 -10   9   3      647.42      523.15     92.00 o 
  -9   9   3      312.20      297.89     38.38 o 
  -8   9   3       21.54       24.59      7.38 o 
  -7   9   3     1361.50     1388.61     15.21 o 
  -6   9   3       91.44       78.03      6.17 o 
  -5   9   3      627.09      605.77     10.40 o 
  -4   9   3     1149.39     1315.48     21.40 o 
  -3   9   3     1929.36     2122.32     30.60 o 
  -2   9   3      227.80      235.03      7.78 o 
  -1   9   3        4.20        4.14      6.28 o 
   0   9   3      958.18     1048.45     31.30 o 
   1   9   3      849.61      956.41     25.64 o 
   2   9   3     1880.64     2015.17     43.68 o 
   3   9   3      183.80      189.22      6.73 o 
   4   9   3      142.70      152.11      7.55 o 
   5   9   3        4.34        1.61      5.89 o 
   6   9   3      664.53      636.96     23.41 o 
   7   9   3      102.12       75.75      8.82 o 
   8   9   3      284.74      265.11     31.71 o 
   9   9   3     2239.64     2287.54    252.26 o 
  10   9   3     1739.85     1348.18    213.22 o 
  -9  10   3      417.46      350.18     47.81 o 
  -8  10   3      508.00      439.39     33.15 o 
  -7  10   3     2053.07     2156.58     26.05 o 
  -6  10   3      296.08      308.39      8.15 o 
  -5  10   3      306.55      279.29      8.18 o 
  -4  10   3       22.83       41.64      7.79 o 
  -3  10   3       78.19       74.96      5.50 o 
  -2  10   3      209.24      231.28     11.55 o 
  -1  10   3      113.52      123.33      7.36 o 
   0  10   3      531.46      563.37     10.22 o 
   1  10   3      780.25      873.36     31.59 o 
   2  10   3      127.94      145.18      5.76 o 
   3  10   3       36.23       31.95      5.62 o 
   4  10   3        7.34        6.37      5.93 o 
   5  10   3     2435.20     2362.32     87.72 o 
   6  10   3     2073.56     2250.62    130.24 o 
   7  10   3     1750.96     1774.32    132.26 o 
   8  10   3        5.35        5.59      8.03 o 
  -7  11   3      464.47      442.73     11.31 o 
  -6  11   3       80.97       96.02     10.86 o 
  -5  11   3      109.92      102.53      7.85 o 
  -4  11   3      863.71      941.27     14.04 o 
  -3  11   3      864.14      899.70     13.67 o 
  -2  11   3      798.69      872.41     12.59 o 
  -1  11   3       41.20       25.86      6.06 o 
   0  11   3      180.15      204.80      6.28 o 
   1  11   3     2571.70     2766.20     36.46 o 
   2  11   3        4.40        8.59      6.19 o 
   3  11   3      552.80      537.11     14.44 o 
   4  11   3       44.06       45.64      7.48 o 
   5  11   3       32.48       27.45      7.64 o 
   6  11   3       26.71       24.06      8.63 o 
   7  11   3      322.54      267.59     20.24 o 
  -6  12   3       18.53       11.97      8.78 o 
  -5  12   3       13.63        9.66      7.70 o 
  -4  12   3       75.91       72.02      7.80 o 
  -3  12   3        1.26       -3.49      8.59 o 
  -2  12   3      144.56      153.70     11.58 o 
  -1  12   3      343.74      354.42     14.01 o 
   0  12   3        3.07       13.29      7.99 o 
   1  12   3      441.05      490.46      9.42 o 
   2  12   3      226.64      230.13     16.90 o 
   3  12   3       78.25       77.59      8.16 o 
   4  12   3        0.13       -7.58      7.58 o 
   5  12   3     2989.84     2573.81    181.09 o 
  -2  13   3       26.60        5.89      8.14 o 
  -1  13   3      231.50      198.11      9.53 o 
   0  13   3      159.17      135.65      7.70 o 
   1  13   3      886.32      801.06     47.41 o 
   2  13   3        4.60       19.59     11.89 o 
 -14   0   4      416.53      415.35     17.68 o 
 -12   0   4      851.40      840.66     85.88 o 
 -10   0   4      119.28      123.17     13.55 o 
  -8   0   4      237.97      197.81     13.29 o 
  -6   0   4     1217.53     1458.44     39.05 o 
  -4   0   4      188.28      153.15     15.66 o 
  -2   0   4     1831.60     1613.36     70.88 o 
   0   0   4     2936.55     2638.61     79.76 o 
   2   0   4      369.11      338.88     15.92 o 
   4   0   4     3315.60     3439.38     61.22 o 
   6   0   4      731.82      854.80     15.83 o 
   8   0   4     2045.24     2236.86     45.85 o 
  10   0   4      828.13      900.29     47.76 o 
 -14   1   4     1193.65     1097.58     33.95 o 
 -13   1   4        1.46        5.70      7.58 o 
 -12   1   4     2882.33     2748.62    101.30 o 
 -11   1   4       32.76       33.67      9.33 o 
 -10   1   4      431.57      461.31     10.77 o 
  -9   1   4      161.65      161.65     10.41 o 
  -8   1   4     5641.49     5846.29    132.41 o 
  -7   1   4      733.49      691.04     16.73 o 
  -6   1   4      561.73      551.18     13.33 o 
  -5   1   4       90.92      109.22      9.82 o 
  -4   1   4     3478.96     3250.10     53.27 o 
  -3   1   4        3.28        3.28      9.00 o 
  -2   1   4      468.79      343.39      9.39 o 
  -1   1   4      758.83      635.26     11.43 o 
   0   1   4     1831.80     1630.31     23.18 o 
   1   1   4      534.56      421.59     10.30 o 
   2   1   4      321.46      258.91      9.54 o 
   3   1   4        0.77        4.10      6.89 o 
   4   1   4    25293.06    28526.78    395.48 o 
   5   1   4      256.87      223.51      8.52 o 
   6   1   4       62.47       42.59      6.44 o 
   7   1   4       30.59       26.57      6.57 o 
   8   1   4      807.76      806.32     14.51 o 
   9   1   4       15.36       25.24      9.05 o 
  10   1   4        6.60       12.57     16.18 o 
  11   1   4      149.16      183.64     27.07 o 
 -14   2   4      493.39      464.62     19.77 o 
 -13   2   4      200.12      191.89      9.88 o 
 -12   2   4      770.28      799.69     23.82 o 
 -11   2   4      536.56      551.62     11.77 o 
 -10   2   4       30.87       34.56     10.01 o 
  -9   2   4       94.16       85.33      7.81 o 
  -8   2   4      302.33      277.62     13.83 o 
  -7   2   4     2205.71     2145.47     31.66 o 
  -6   2   4        7.27       15.00      8.29 o 
  -5   2   4      334.67      285.35     10.63 o 
  -4   2   4     1917.54     1608.76     14.62 o 
  -3   2   4    13435.95    14517.58    116.44 o 
  -2   2   4    11722.54    11266.21    151.97 o 
  -1   2   4     8884.22     8525.97     61.21 o 
   0   2   4    26040.88    27880.81    390.90 o 
   1   2   4     5539.62     4993.27     64.97 o 
   2   2   4     7670.23     7574.83     72.80 o 
   3   2   4     3846.31     3596.51     28.04 o 
   4   2   4       62.74       77.13      7.02 o 
   5   2   4      898.40      912.75      9.99 o 
   6   2   4      444.26      374.62      8.47 o 
   7   2   4     1071.76     1099.08     12.62 o 
   8   2   4     8231.48     9380.06    138.13 o 
   9   2   4     1380.18     1527.01     15.54 o 
  10   2   4     2335.91     2610.22     80.46 o 
  11   2   4       48.71       48.67     15.30 o 
 -13   3   4        2.62        0.26      9.37 o 
 -12   3   4     1754.98     1689.62     50.45 o 
 -11   3   4       42.21       43.06      8.26 o 
 -10   3   4     1347.86     1320.56     51.80 o 
  -9   3   4      144.18      150.96     10.90 o 
  -8   3   4     3995.99     3988.01    393.70 o 
  -7   3   4     3775.06     3703.23     89.51 o 
  -6   3   4        0.53        2.66      6.93 o 
  -5   3   4      266.44      208.76      7.16 o 
  -4   3   4     4742.75     4708.34     45.22 o 
  -3   3   4     3479.07     3577.91    354.31 o 
  -2   3   4    13282.75    14217.16    234.40 o 
  -1   3   4     1678.10     1382.38     23.50 o 
   0   3   4    12646.64    12380.54    211.34 o 
   1   3   4       31.75       27.57      6.39 o 
   2   3   4      546.34      514.07      8.98 o 
   3   3   4       67.86       -6.12     51.86 o 
   4   3   4    16235.57    16983.81    331.91 o 
   5   3   4     1519.71     1410.08     31.97 o 
   6   3   4    10124.32    10467.29    216.71 o 
   7   3   4     1084.02     1126.66     14.43 o 
   8   3   4       54.85       60.04      8.00 o 
   9   3   4      227.84      243.17      9.78 o 
  10   3   4      126.87      118.41     12.47 o 
  11   3   4      249.41      274.63     18.10 o 
  12   3   4      158.85      147.72     20.50 o 
 -13   4   4      181.37      186.28      9.25 o 
 -12   4   4      298.57      330.62     10.11 o 
 -11   4   4     1539.44     1497.77    104.95 o 
 -10   4   4      209.25      178.97     16.73 o 
  -9   4   4      563.94      537.67     68.96 o 
  -8   4   4     1487.02     1490.75    158.72 o 
  -7   4   4      388.17      381.86     10.06 o 
  -6   4   4      435.44      413.30      9.24 o 
  -5   4   4      963.36      847.49      9.69 o 
  -4   4   4     1855.57     1702.30     34.14 o 
  -3   4   4     4581.48     4596.00     59.05 o 
  -2   4   4     3407.46     3296.41     72.32 o 
  -1   4   4       68.99       86.60      7.07 o 
   0   4   4    12732.54    12325.85    276.83 o 
   1   4   4     5375.19     4860.13     37.92 o 
   2   4   4     4823.03     4388.67     85.31 o 
   3   4   4     2758.78     2439.46     39.33 o 
   4   4   4        5.42       11.03      5.66 o 
   5   4   4      587.51      576.59     13.96 o 
   6   4   4        6.53        2.12      6.48 o 
   7   4   4     1864.08     2015.85     45.70 o 
   8   4   4     4084.90     4680.32     89.23 o 
   9   4   4      991.65     1072.62     33.93 o 
  10   4   4     2252.25     2484.28     63.66 o 
  11   4   4      149.44      150.54     14.07 o 
  12   4   4       58.12       70.08     18.13 o 
  13   4   4     1039.55     1021.03     31.63 o 
 -13   5   4      210.37      178.30     10.70 o 
 -12   5   4     1502.83     1467.15    112.74 o 
 -11   5   4      247.54      253.58     26.63 o 
 -10   5   4      292.92      290.86     28.92 o 
  -9   5   4     1930.22     1860.01    309.14 o 
  -8   5   4      453.60      430.03     33.50 o 
  -7   5   4     1521.01     1564.52     22.25 o 
  -6   5   4       30.84       31.53      7.12 o 
  -5   5   4       15.51       10.61      7.04 o 
  -4   5   4      126.35      120.05      6.08 o 
  -3   5   4     5408.63     5402.91     84.47 o 
  -2   5   4        5.85        1.45      5.96 o 
  -1   5   4     6657.38     6211.00    109.12 o 
   0   5   4     2239.32     2060.08     35.30 o 
   1   5   4       15.91       16.19      5.05 o 
   2   5   4      195.92      170.18      6.78 o 
   3   5   4      952.07      909.53     26.56 o 
   4   5   4     1727.45     1645.62     39.01 o 
   5   5   4     2425.03     2423.49     69.41 o 
   6   5   4     5479.84     5677.63    125.09 o 
   7   5   4     2365.76     2603.23     70.38 o 
   8   5   4      127.44      105.84      8.25 o 
   9   5   4      703.16      696.73     16.80 o 
  10   5   4       23.03       31.11      7.71 o 
  11   5   4      235.20      212.11     43.75 o 
  12   5   4       17.99       19.04     13.49 o 
 -12   6   4        4.49        8.71      8.93 o 
 -11   6   4     1689.57     1600.87    194.44 o 
 -10   6   4       98.29       78.83     18.57 o 
  -9   6   4      563.74      524.13     85.05 o 
  -8   6   4     1052.23     1027.85     85.75 o 
  -7   6   4     1556.69     1582.02     19.88 o 
  -6   6   4     3001.76     3205.17     34.44 o 
  -5   6   4     6082.42     6617.65     51.93 o 
  -4   6   4       91.95       93.61      6.21 o 
  -3   6   4      554.36      545.56      7.57 o 
  -2   6   4       69.92       57.89      6.31 o 
  -1   6   4      988.93     1028.56     24.06 o 
   0   6   4     3111.36     2853.51     48.46 o 
   1   6   4     6446.62     6161.75    149.73 o 
   2   6   4     1113.19     1087.73     25.58 o 
   3   6   4     6511.09     6560.35    128.83 o 
   4   6   4       87.78       82.34      6.69 o 
   5   6   4      447.55      458.56     20.03 o 
   6   6   4     1337.80     1375.39     42.38 o 
   7   6   4     1102.42     1178.84     56.37 o 
   8   6   4        3.88       -1.78      7.36 o 
   9   6   4      677.24      695.69     11.29 o 
  10   6   4      809.57      885.97     16.37 o 
  11   6   4        6.80       11.37      9.38 o 
  12   6   4       12.58       12.99     11.67 o 
 -12   7   4      165.64      128.85     17.22 o 
 -11   7   4      161.07      124.26     28.28 o 
 -10   7   4     1135.35     1146.73    187.75 o 
  -9   7   4     1377.60     1271.37    181.61 o 
  -8   7   4      168.93      165.11     12.58 o 
  -7   7   4      188.27      215.63      7.82 o 
  -6   7   4     1070.06     1074.94     15.50 o 
  -5   7   4       64.01       64.89      7.49 o 
  -4   7   4       34.73       29.65      8.06 o 
  -3   7   4     2549.82     2834.81     36.66 o 
  -2   7   4     4896.88     4959.64     85.67 o 
  -1   7   4     1798.69     1724.68     36.40 o 
   0   7   4      237.04      231.65      5.86 o 
   1   7   4        1.85        3.34      5.67 o 
   2   7   4      190.03      219.71      6.44 o 
   3   7   4      860.45      875.06     33.43 o 
   4   7   4      648.43      642.91     38.83 o 
   5   7   4      688.47      709.41     21.42 o 
   6   7   4      195.17      201.57     16.22 o 
   7   7   4      969.02      959.99     50.46 o 
   8   7   4      156.82      137.89      5.97 o 
   9   7   4       81.14       63.20      6.68 o 
  10   7   4      909.98      959.60     32.76 o 
  11   7   4      442.90      437.87     28.22 o 
 -11   8   4      900.25      800.53    156.78 o 
 -10   8   4      504.56      468.06     80.06 o 
  -9   8   4       30.54       29.27      7.38 o 
  -8   8   4       14.73       13.63      7.14 o 
  -7   8   4     2755.44     2838.78     70.71 o 
  -6   8   4     1811.97     1935.56     28.80 o 
  -5   8   4     3937.04     4313.44     39.30 o 
  -4   8   4      721.97      735.85      8.21 o 
  -3   8   4       52.51       58.45      5.78 o 
  -2   8   4     1309.68     1416.24     39.74 o 
  -1   8   4      126.08      121.63      7.92 o 
   0   8   4     4452.83     4700.11    108.24 o 
   1   8   4     3978.46     4231.67     93.67 o 
   2   8   4     2133.77     2133.14     58.02 o 
   3   8   4     3845.94     4061.82    172.70 o 
   4   8   4        1.03        2.53      6.95 o 
   5   8   4      100.46      119.34      7.66 o 
   6   8   4       73.63       77.07      5.61 o 
   7   8   4     1603.25     1646.72    127.13 o 
   8   8   4       44.55       41.16      9.79 o 
   9   8   4      619.72      553.10     61.12 o 
  10   8   4      503.02      481.36     61.20 o 
 -10   9   4      448.10      358.36     63.51 o 
  -9   9   4      308.16      292.35     37.28 o 
  -8   9   4       55.13       59.63      9.28 o 
  -7   9   4      215.94      229.15      7.97 o 
  -6   9   4     2325.59     2339.78     25.71 o 
  -5   9   4       68.73       70.86      7.00 o 
  -4   9   4       34.02       40.75      6.18 o 
  -3   9   4     1112.77     1266.44     30.46 o 
  -2   9   4     3862.55     4009.64     47.80 o 
  -1   9   4      480.56      539.01     10.78 o 
   0   9   4       32.99       36.02      6.16 o 
   1   9   4        6.71       11.74      6.50 o 
   2   9   4      155.58      186.26      6.76 o 
   3   9   4      201.71      198.78      5.97 o 
   4   9   4      552.62      570.80     10.54 o 
   5   9   4      149.19      153.31      8.98 o 
   6   9   4       76.01       78.73      7.44 o 
   7   9   4       50.43       38.61      6.48 o 
   8   9   4       16.50       10.62      8.58 o 
   9   9   4       83.29       65.40     11.12 o 
  -9  10   4      196.83      118.91     16.76 o 
  -8  10   4      300.30      300.95     16.85 o 
  -7  10   4      587.82      572.48     16.74 o 
  -6  10   4     1829.46     1760.29     42.97 o 
  -5  10   4      455.69      458.10      6.93 o 
  -4  10   4     1246.92     1282.23     21.96 o 
  -3  10   4      312.37      330.53     15.82 o 
  -2  10   4      892.55      984.45     23.00 o 
  -1  10   4       15.81       19.97      7.20 o 
   0  10   4       17.84       19.57      6.66 o 
   1  10   4      179.94      212.23      6.19 o 
   2  10   4     2539.27     2618.72     28.42 o 
   3  10   4      370.60      407.56     12.90 o 
   4  10   4      442.06      478.10     11.79 o 
   5  10   4        3.10        4.04      6.45 o 
   6  10   4      636.11      628.86     24.78 o 
   7  10   4      407.65      406.37     42.56 o 
   8  10   4      780.18      708.34     70.20 o 
  -7  11   4        7.71       12.57      9.07 o 
  -6  11   4     1283.39     1323.14     35.06 o 
  -5  11   4      117.61      123.81      8.39 o 
  -4  11   4      277.62      290.44      8.03 o 
  -3  11   4      468.82      495.82     17.25 o 
  -2  11   4     3533.97     3472.64     84.06 o 
  -1  11   4      331.97      332.68     12.21 o 
   0  11   4      634.63      704.75     16.36 o 
   1  11   4       72.95      100.36      8.79 o 
   2  11   4      166.68      167.25     11.87 o 
   3  11   4        0.84        9.37      7.30 o 
   4  11   4      126.99      119.47      7.82 o 
   5  11   4      188.88      192.58     14.82 o 
   6  11   4      380.50      341.57     24.70 o 
   7  11   4      125.37       77.66     10.92 o 
  -5  12   4       81.58       62.45      8.88 o 
  -4  12   4      560.03      504.53     14.00 o 
  -3  12   4       32.02       27.98      7.56 o 
  -2  12   4      652.50      657.83     15.89 o 
  -1  12   4      302.51      295.88      9.78 o 
   0  12   4      371.86      376.45     13.51 o 
   1  12   4       13.46       24.98      7.57 o 
   2  12   4     1128.38     1171.36     37.22 o 
   3  12   4      137.60      133.59     14.35 o 
   4  12   4      579.76      635.11     21.30 o 
   5  12   4       13.00        1.72      7.19 o 
  -1  13   4       48.89       33.50      6.72 o 
   0  13   4      434.61      356.95     22.02 o 
   1  13   4       77.07       38.30     17.59 o 
 -13   0   5      929.35      813.44     32.12 o 
 -11   0   5      441.63      471.77     23.26 o 
  -9   0   5      976.70      949.80     31.92 o 
  -7   0   5     3383.09     3388.39     33.14 o 
  -5   0   5     3922.49     4170.26    184.20 o 
  -3   0   5     7002.01     6481.88    278.15 o 
  -1   0   5    11236.70    10718.84    610.96 o 
   1   0   5     8803.36     8246.49    211.46 o 
   3   0   5     7568.19     7774.42    260.43 o 
   5   0   5     2113.82     1980.53     66.50 o 
   7   0   5     1230.79     1253.75     20.29 o 
   9   0   5     5594.94     6527.66    184.41 o 
 -14   1   5      447.14      413.53     21.24 o 
 -13   1   5     1354.39     1260.75     76.41 o 
 -12   1   5       51.88       60.34      8.96 o 
 -11   1   5     4371.65     4364.12    126.02 o 
 -10   1   5      469.46      492.92     16.57 o 
  -9   1   5     1787.44     1874.89    113.94 o 
  -8   1   5      334.32      299.73     40.60 o 
  -7   1   5     3538.64     3588.62     33.18 o 
  -6   1   5     3328.61     3440.92     43.28 o 
  -5   1   5      267.73      234.97     12.26 o 
  -4   1   5     3429.69     3419.92     39.62 o 
  -3   1   5     3303.20     3171.63     39.50 o 
  -2   1   5     1479.17     1398.06     14.48 o 
  -1   1   5     6717.61     6281.73    101.69 o 
   0   1   5     6098.58     5778.38     72.97 o 
   1   1   5     1825.74     1502.42     21.96 o 
   2   1   5     5164.53     4977.93     71.41 o 
   3   1   5     1194.07     1283.02     32.38 o 
   4   1   5      891.21      864.39     11.72 o 
   5   1   5     6713.61     6597.47    117.50 o 
   6   1   5        4.13       10.50      6.84 o 
   7   1   5     1106.00     1015.62     16.54 o 
   8   1   5      377.24      410.52      9.95 o 
   9   1   5       23.97       25.66      8.89 o 
  10   1   5       61.27       67.73      9.59 o 
  11   1   5      556.43      540.05     22.07 o 
 -14   2   5      223.27      197.55     10.01 o 
 -13   2   5      714.79      739.27     12.47 o 
 -12   2   5       10.66        6.92      7.73 o 
 -11   2   5     1719.67     1759.19     44.77 o 
 -10   2   5     1381.96     1338.43     70.35 o 
  -9   2   5     3365.97     3322.41    343.48 o 
  -8   2   5        3.85        7.62      9.75 o 
  -7   2   5     9449.78    10301.97    182.33 o 
  -6   2   5      999.43     1042.70     19.51 o 
  -5   2   5     1541.60     1510.37     21.44 o 
  -4   2   5     1353.04     1179.45     21.35 o 
  -3   2   5    11619.97    11620.63    209.41 o 
  -2   2   5    15384.98    15153.96    256.92 o 
  -1   2   5     1985.80     1830.81     13.71 o 
   0   2   5     9174.80     9204.13    148.45 o 
   1   2   5      430.24      326.99      7.53 o 
   2   2   5       23.80       44.97     13.92 o 
   3   2   5     2473.76     2394.94     36.84 o 
   4   2   5     3599.49     3396.54     41.84 o 
   5   2   5     1403.98     1398.33     23.36 o 
   6   2   5       60.15       50.59      6.14 o 
   7   2   5      129.91      126.95      8.33 o 
   8   2   5      325.98      342.32      9.50 o 
   9   2   5     3425.31     3875.34     36.19 o 
  10   2   5      441.65      521.52     12.06 o 
  11   2   5     3505.45     3823.51    114.87 o 
  12   2   5      149.92      175.39     23.50 o 
 -13   3   5     1902.11     1862.76     73.38 o 
 -12   3   5       82.06       78.43      9.40 o 
 -11   3   5     2601.24     2541.82    147.37 o 
 -10   3   5      622.95      609.57     70.51 o 
  -9   3   5     1968.92     1887.35    199.49 o 
  -8   3   5      508.98      504.04     36.29 o 
  -7   3   5     2635.20     2670.09     28.53 o 
  -6   3   5     4676.44     4568.06     52.59 o 
  -5   3   5     2975.36     2741.14     34.31 o 
  -4   3   5      283.55      279.68      7.93 o 
  -3   3   5     1612.02     1313.60    111.24 o 
  -2   3   5      180.89      154.32      8.61 o 
  -1   3   5        4.24       25.47      5.59 o 
   0   3   5    13896.02    14117.54    140.92 o 
   1   3   5     2512.29     2080.30     25.41 o 
   2   3   5     3078.13     3028.82     52.11 o 
   3   3   5      152.20      103.46      6.25 o 
   4   3   5      568.39      499.33     10.65 o 
   5   3   5     4466.67     4286.26     68.32 o 
   6   3   5     3454.86     3365.40     48.76 o 
   7   3   5     5339.82     5765.30     91.60 o 
   8   3   5     2264.72     2465.12     42.40 o 
   9   3   5       42.14       47.06      7.37 o 
  10   3   5        5.58       10.47      9.48 o 
  11   3   5       42.38       55.53     14.37 o 
  12   3   5      919.78     1013.39     45.29 o 
  13   3   5      672.60      683.76     33.60 o 
 -13   4   5      393.63      370.63     18.89 o 
 -12   4   5       84.92      101.24      8.60 o 
 -11   4   5      752.10      737.49     73.04 o 
 -10   4   5     4386.83     4400.14    423.64 o 
  -9   4   5      781.81      737.25    120.21 o 
  -8   4   5      434.14      433.61     26.02 o 
  -7   4   5     5887.00     6354.30     40.44 o 
  -6   4   5       75.00       53.63      6.43 o 
  -5   4   5      103.44       70.92      6.94 o 
  -4   4   5     4459.47     4410.42     64.44 o 
  -3   4   5     3892.13     3928.02     65.19 o 
  -2   4   5     7413.69     7169.07     90.56 o 
  -1   4   5     2064.70     2050.49     34.77 o 
   0   4   5      656.19      705.45     13.17 o 
   1   4   5     1165.71     1094.80     15.30 o 
   2   4   5     3025.59     2778.75     62.19 o 
   3   4   5       88.89      105.10      6.69 o 
   4   4   5     1903.07     1828.91     22.71 o 
   5   4   5        8.67       31.86     10.41 o 
   6   4   5      188.16      198.40      8.75 o 
   7   4   5      941.09      920.33     18.68 o 
   8   4   5      525.96      525.08     10.28 o 
   9   4   5     2394.93     2710.06     71.98 o 
  10   4   5      748.78      810.15     13.06 o 
  11   4   5     2770.25     3252.12    187.28 o 
  12   4   5      343.29      345.09     46.21 o 
 -13   5   5      541.32      432.68     45.04 o 
 -12   5   5      208.94      200.11     22.58 o 
 -11   5   5      960.72      916.78     93.08 o 
 -10   5   5        0.38        7.95      7.93 o 
  -9   5   5       10.36       10.19      7.35 o 
  -8   5   5      179.18      177.47      8.69 o 
  -7   5   5      475.09      519.97     10.13 o 
  -6   5   5     1818.62     1898.83     27.34 o 
  -5   5   5        2.19        4.68      5.51 o 
  -4   5   5        3.35        4.86      5.04 o 
  -3   5   5     2127.42     2009.78     37.92 o 
  -2   5   5     1879.64     1797.97     46.41 o 
  -1   5   5     2431.63     2144.88     41.55 o 
   0   5   5     4045.05     3921.70     75.64 o 
   1   5   5     1012.13     1018.67     30.16 o 
   2   5   5     1508.41     1316.15     30.46 o 
   3   5   5      152.38      164.09      7.17 o 
   4   5   5      116.62      124.43      6.85 o 
   5   5   5     1337.63     1328.63     26.80 o 
   6   5   5     5908.31     6354.42     91.12 o 
   7   5   5      276.24      303.47      7.25 o 
   8   5   5     1979.34     2123.30     37.49 o 
   9   5   5     1138.41     1101.90     17.08 o 
  10   5   5        8.72       14.06      7.65 o 
  11   5   5       51.97       69.16     11.07 o 
  12   5   5      627.68      581.68     33.84 o 
 -12   6   5        3.86        1.01      9.18 o 
 -11   6   5        0.19        0.11      6.50 o 
 -10   6   5     2095.88     2123.93    358.75 o 
  -9   6   5      209.64      205.02     32.63 o 
  -8   6   5      627.30      633.38     28.00 o 
  -7   6   5      346.63      366.27      7.92 o 
  -6   6   5      847.21      840.36     20.12 o 
  -5   6   5     1408.58     1523.16     32.31 o 
  -4   6   5     1552.73     1518.79     31.99 o 
  -3   6   5      873.25      843.17     25.20 o 
  -2   6   5      105.67       80.15      5.83 o 
  -1   6   5     1425.33     1318.61     20.15 o 
   0   6   5     1242.68     1154.82     21.38 o 
   1   6   5     3286.48     3281.28     98.78 o 
   2   6   5     3257.61     3086.77     76.48 o 
   3   6   5      246.34      223.15      6.67 o 
   4   6   5      861.24      974.36     29.20 o 
   5   6   5       22.63       26.38      7.18 o 
   6   6   5      353.13      379.50     13.43 o 
   7   6   5       50.69       54.52      7.76 o 
   8   6   5      172.12      165.51      8.57 o 
   9   6   5     1341.78     1363.12     36.05 o 
  10   6   5      359.55      374.92     10.88 o 
  11   6   5     1525.43     1683.00     17.58 o 
 -12   7   5      624.33      407.48     74.37 o 
 -11   7   5      435.38      394.52     74.56 o 
 -10   7   5        4.30        6.35      9.23 o 
  -9   7   5      195.29      163.48     25.23 o 
  -8   7   5      191.75      191.11     10.22 o 
  -7   7   5     1017.86     1017.92     14.44 o 
  -6   7   5     3149.84     3463.61     99.65 o 
  -5   7   5     1608.32     1646.92     31.29 o 
  -4   7   5     1722.94     1818.02     53.18 o 
  -3   7   5      999.74     1087.53     26.56 o 
  -2   7   5      632.83      676.26     20.31 o 
  -1   7   5     3350.38     3547.01     86.72 o 
   0   7   5     2447.87     2576.23     44.37 o 
   1   7   5      576.93      582.75     12.83 o 
   2   7   5     4054.19     4410.77    115.27 o 
   3   7   5      387.83      382.58     12.94 o 
   4   7   5      442.51      445.94     16.58 o 
   5   7   5     1121.31     1118.63     32.27 o 
   6   7   5     1222.03     1313.44     50.96 o 
   7   7   5      302.60      331.76     20.32 o 
   8   7   5     1588.51     1574.56     96.01 o 
   9   7   5      449.93      404.29     22.53 o 
  10   7   5      368.04      360.92     14.82 o 
  11   7   5       49.77       47.41     10.50 o 
 -11   8   5        3.03        1.58      9.26 o 
 -10   8   5      936.63      966.12    156.24 o 
  -9   8   5       18.25       14.59      8.02 o 
  -8   8   5      539.13      519.12     24.80 o 
  -7   8   5      315.53      378.28      8.38 o 
  -6   8   5      501.71      486.75     11.37 o 
  -5   8   5     1847.92     1993.81     35.67 o 
  -4   8   5      565.53      593.88     33.76 o 
  -3   8   5      236.39      264.83      9.30 o 
  -2   8   5      214.62      233.07      8.06 o 
  -1   8   5     1170.47     1215.19     38.33 o 
   0   8   5      467.70      525.63     12.15 o 
   1   8   5        6.00       -1.03      6.52 o 
   2   8   5      703.61      715.83     26.45 o 
   3   8   5     1832.92     1831.21     73.68 o 
   4   8   5     1189.49     1346.01     46.95 o 
   5   8   5        4.79       19.39      6.87 o 
   6   8   5      144.88      151.15     13.27 o 
   7   8   5      147.96      134.62      8.98 o 
   8   8   5      154.40      131.22     12.79 o 
   9   8   5        2.54        2.81      8.63 o 
  10   8   5      122.91      100.87     14.18 o 
 -10   9   5        8.09       -0.09      8.66 o 
  -9   9   5        1.98        4.22      7.52 o 
  -8   9   5       84.73       77.75      8.26 o 
  -7   9   5      316.80      290.39     17.93 o 
  -6   9   5     1222.03     1272.94     29.90 o 
  -5   9   5     1793.21     1882.22     17.95 o 
  -4   9   5      580.68      627.48     14.39 o 
  -3   9   5      376.93      374.06      9.51 o 
  -2   9   5     1065.45     1042.76     25.49 o 
  -1   9   5     2575.30     2819.48     85.49 o 
   0   9   5     1984.80     2201.80     39.36 o 
   1   9   5      451.11      472.19     22.86 o 
   2   9   5     1198.23     1303.92     36.50 o 
   3   9   5       63.29       53.10      6.14 o 
   4   9   5      120.25      128.75      6.78 o 
   5   9   5      316.07      301.02     16.23 o 
   6   9   5      335.36      336.16     18.36 o 
   7   9   5      599.99      669.95     58.68 o 
   8   9   5     1647.42     1505.76    150.57 o 
   9   9   5       62.44       46.10      8.95 o 
  -9  10   5      808.31      619.00     60.69 o 
  -8  10   5      101.21       95.36      8.00 o 
  -7  10   5      216.96      263.20     12.02 o 
  -6  10   5      443.22      486.07     18.19 o 
  -5  10   5      890.20      928.30     16.02 o 
  -4  10   5      269.93      269.42      7.45 o 
  -3  10   5     1243.33     1377.19     19.22 o 
  -2  10   5      548.63      625.55     23.92 o 
  -1  10   5     1267.82     1294.33     47.70 o 
   0  10   5       70.07       75.98      5.76 o 
   1  10   5      188.99      187.31     10.24 o 
   2  10   5      236.77      261.94     10.84 o 
   3  10   5     2594.26     2570.86     59.30 o 
   4  10   5     1468.42     1501.66     62.49 o 
   5  10   5      979.83      980.60     25.43 o 
   6  10   5        3.08        2.09      7.57 o 
   7  10   5       28.21       21.28      8.57 o 
   8  10   5      172.57      132.91     20.43 o 
  -7  11   5     1157.31     1071.83     52.32 o 
  -6  11   5      147.24      149.53     11.01 o 
  -5  11   5     1449.73     1460.14     24.68 o 
  -4  11   5      171.38      165.56     13.01 o 
  -3  11   5       72.87       69.81      6.90 o 
  -2  11   5      792.75      765.31     23.95 o 
  -1  11   5     4164.30     4125.64     86.86 o 
   0  11   5      584.22      596.03     14.11 o 
   1  11   5     2517.64     2541.48     47.20 o 
   2  11   5        1.08        2.76      6.42 o 
   3  11   5      405.24      431.10     17.90 o 
   4  11   5      108.51      103.44      8.86 o 
   5  11   5       45.86       64.57      7.42 o 
   6  11   5       24.06       31.76      8.13 o 
  -5  12   5      271.56      204.77      8.75 o 
  -4  12   5       71.76       79.01      8.23 o 
  -3  12   5     1838.70     1707.92     37.06 o 
  -2  12   5       16.95       15.19      8.47 o 
  -1  12   5      914.94      983.26     46.06 o 
   0  12   5       35.31       29.62      9.90 o 
   1  12   5        6.42       -4.41      7.14 o 
   2  12   5       22.71       32.38      8.70 o 
   3  12   5     1763.81     1550.14     18.41 o 
   4  12   5      123.33      124.14     11.96 o 
 -14   0   6       94.36       91.19     15.59 o 
 -12   0   6     1295.08     1268.19     23.13 o 
 -10   0   6      392.81      414.78     12.83 o 
  -8   0   6     4262.84     4406.30    232.90 o 
  -6   0   6     3408.90     3138.07     77.45 o 
  -4   0   6     4157.73     4299.19    311.91 o 
  -2   0   6      964.14      620.00     18.96 o 
   0   0   6     7344.41     6955.48    338.03 o 
   2   0   6     3617.50     3558.38    107.99 o 
   4   0   6      555.18      528.23     14.99 o 
   6   0   6      436.21      443.19     17.96 o 
   8   0   6      146.71      169.94     12.58 o 
  10   0   6     1571.55     1585.67     26.05 o 
 -14   1   6       93.69       57.93     11.52 o 
 -13   1   6        1.61        2.90     10.90 o 
 -12   1   6      668.22      674.74     18.94 o 
 -11   1   6        4.02       14.88      7.81 o 
 -10   1   6     1755.79     1856.83    112.23 o 
  -9   1   6       15.77       11.87      9.49 o 
  -8   1   6     1124.19     1072.73     40.27 o 
  -7   1   6      157.20      138.41      9.00 o 
  -6   1   6     2810.42     2586.33     43.56 o 
  -5   1   6       34.68       31.88      7.54 o 
  -4   1   6     8335.17     8500.02     92.02 o 
  -3   1   6       21.30       26.00      7.82 o 
  -2   1   6     5746.89     5079.54     29.49 o 
  -1   1   6        6.64        5.04      8.54 o 
   0   1   6     1032.23      795.67     11.89 o 
   1   1   6      802.13      732.85     11.30 o 
   2   1   6     4916.29     4498.49     51.54 o 
   3   1   6        9.74       19.67      7.51 o 
   4   1   6     5788.11     5703.59     67.60 o 
   5   1   6       51.60       58.00      5.69 o 
   6   1   6       63.77       58.91      7.14 o 
   7   1   6        7.59        9.52      8.20 o 
   8   1   6      520.18      521.52      9.93 o 
   9   1   6      144.28      154.03      8.51 o 
  10   1   6      239.21      222.45      9.38 o 
  11   1   6       21.86       18.13      9.32 o 
  12   1   6      332.58      360.41     28.61 o 
 -14   2   6      171.83      176.53     14.96 o 
 -13   2   6      339.49      328.45     14.35 o 
 -12   2   6      590.15      524.51     34.50 o 
 -11   2   6      222.18      228.86     10.49 o 
 -10   2   6      870.46      906.74    107.12 o 
  -9   2   6      409.83      374.46    113.25 o 
  -8   2   6     4143.81     4293.07    162.73 o 
  -7   2   6      216.18      209.76      9.01 o 
  -6   2   6     7964.88     7827.30     75.04 o 
  -5   2   6     5356.81     5592.86     93.55 o 
  -4   2   6     1997.28     2121.74     37.41 o 
  -3   2   6        1.28     2703.54   1105.10 o 
  -2   2   6     9194.27     8687.05    136.62 o 
  -1   2   6      453.86      363.35      9.21 o 
   0   2   6    22285.86    24182.70    318.74 o 
   1   2   6      403.78      403.56      8.93 o 
   2   2   6      972.86      828.93     11.90 o 
   3   2   6     1501.32     1534.61     26.08 o 
   4   2   6      314.46      324.05      7.74 o 
   5   2   6     1069.20      941.68     15.83 o 
   6   2   6     1678.46     1642.04     19.97 o 
   7   2   6        5.47        1.99      7.17 o 
   8   2   6     1111.43     1164.94     17.26 o 
   9   2   6       69.29       78.91      7.84 o 
  10   2   6     1411.40     1512.40     14.22 o 
  11   2   6      597.80      648.69     16.31 o 
  12   2   6     1229.48     1412.35     73.93 o 
 -13   3   6      131.51      132.15      9.46 o 
 -12   3   6      548.79      493.31     20.67 o 
 -11   3   6     1111.72     1186.89    139.03 o 
 -10   3   6     1753.76     1846.46    223.83 o 
  -9   3   6     1329.89     1234.69    210.95 o 
  -8   3   6        4.15        4.92     10.17 o 
  -7   3   6      259.57      270.44     11.23 o 
  -6   3   6      537.60      482.87     14.02 o 
  -5   3   6     3153.94     3175.09     46.09 o 
  -4   3   6     2813.57     2756.59     42.97 o 
  -3   3   6     1887.51     1844.67     13.91 o 
  -2   3   6     4030.21     3630.87     94.48 o 
  -1   3   6      424.09      421.72      9.77 o 
   0   3   6     2140.81     2022.46     30.23 o 
   1   3   6     8566.78     8452.94    146.89 o 
   2   3   6     1593.73     1386.73     21.79 o 
   3   3   6      540.13      438.48      9.65 o 
   4   3   6      573.26      493.71      7.84 o 
   5   3   6        3.19        0.78      5.49 o 
   6   3   6     2058.84     2012.78     49.73 o 
   7   3   6      290.93      339.82     11.75 o 
   8   3   6      165.56      180.51      7.77 o 
   9   3   6      757.37      859.45     19.63 o 
  10   3   6      176.39      200.91      9.34 o 
  11   3   6      220.60      225.06     12.78 o 
  12   3   6       14.69        6.98     17.29 o 
 -13   4   6      596.26      548.21     32.79 o 
 -12   4   6      333.58      298.07     37.13 o 
 -11   4   6       12.78       12.34      6.43 o 
 -10   4   6     1502.74     1447.59    154.30 o 
  -9   4   6     1780.17     1765.66    290.28 o 
  -8   4   6     1583.15     1594.51     30.27 o 
  -7   4   6      568.33      598.85     10.19 o 
  -6   4   6     4786.89     4745.64    100.63 o 
  -5   4   6     1663.20     1759.43     24.44 o 
  -4   4   6      195.76      244.26      6.72 o 
  -3   4   6     3120.12     3116.46     52.44 o 
  -2   4   6    13411.70    14189.60    230.18 o 
  -1   4   6     7706.25     7747.76    161.06 o 
   0   4   6     6581.74     6974.85    139.35 o 
   1   4   6     1768.63     1639.58     27.29 o 
   2   4   6      577.67      679.78      8.21 o 
   3   4   6      477.83      436.94     11.80 o 
   4   4   6     1397.21     1340.22     27.43 o 
   5   4   6     8659.04     8953.27    160.31 o 
   6   4   6      125.22      134.97      7.99 o 
   7   4   6     2718.47     2869.00     36.48 o 
   8   4   6      545.09      621.63     12.54 o 
   9   4   6        1.24        8.96      6.01 o 
  10   4   6     1746.21     1824.44     56.19 o 
  11   4   6     1598.63     1870.86     25.11 o 
  12   4   6      360.84      365.13     19.21 o 
 -13   5   6      171.37      134.61     17.09 o 
 -12   5   6      158.17      164.34     18.68 o 
 -11   5   6     1797.69     1781.66    164.55 o 
 -10   5   6       70.08       65.40     16.54 o 
  -9   5   6     1318.58     1288.18    198.66 o 
  -8   5   6     1045.21     1040.98     14.32 o 
  -7   5   6      181.22      194.29      8.12 o 
  -6   5   6     2295.12     2424.27     29.95 o 
  -5   5   6     8487.93     9103.67    260.26 o 
  -4   5   6       87.03       96.81      6.24 o 
  -3   5   6     2336.31     2357.20     59.29 o 
  -2   5   6      764.95      703.11     11.68 o 
  -1   5   6        1.52        5.87      6.20 o 
   0   5   6      509.25      483.36     12.28 o 
   1   5   6     7398.19     7160.74    200.82 o 
   2   5   6     2360.56     2160.35     52.19 o 
   3   5   6     2468.40     2282.04     55.36 o 
   4   5   6      121.48      122.03      5.96 o 
   5   5   6      279.37      288.21     12.61 o 
   6   5   6     1644.03     1704.32     42.21 o 
   7   5   6     1795.67     1940.64     52.24 o 
   8   5   6       50.92       58.46      6.37 o 
   9   5   6      937.42     1015.45     28.85 o 
  10   5   6      150.26      165.63      8.98 o 
  11   5   6      578.28      623.30     17.42 o 
  12   5   6       57.10       49.14     16.62 o 
 -12   6   6      636.53      568.04     66.54 o 
 -11   6   6        2.92       10.01      8.11 o 
 -10   6   6      216.48      193.63     37.26 o 
  -9   6   6     1129.52     1061.07    147.05 o 
  -8   6   6       17.43       20.36      7.41 o 
  -7   6   6     2379.03     2526.74     19.44 o 
  -6   6   6      280.73      295.93      9.43 o 
  -5   6   6      285.88      290.59     12.66 o 
  -4   6   6      155.79      152.97      8.60 o 
  -3   6   6      297.65      276.12      6.54 o 
  -2   6   6     7389.76     7390.74    188.53 o 
  -1   6   6     1870.06     1827.46     46.88 o 
   0   6   6      796.01      774.07     12.78 o 
   1   6   6     3493.19     3360.79     91.50 o 
   2   6   6      146.52      174.01      5.92 o 
   3   6   6      345.09      358.30     14.86 o 
   4   6   6     1721.12     1756.05     38.58 o 
   5   6   6     3105.44     3214.70     85.63 o 
   6   6   6      686.85      731.79      9.06 o 
   7   6   6     1983.42     2118.94     28.28 o 
   8   6   6       13.93       16.19      5.53 o 
   9   6   6      122.24      107.71      9.25 o 
  10   6   6      891.08      873.93     26.64 o 
  11   6   6      314.72      311.21     13.29 o 
 -11   7   6      383.57      341.89     66.80 o 
 -10   7   6        5.83        2.86      9.87 o 
  -9   7   6      189.08      197.07     19.72 o 
  -8   7   6      892.65      885.20     26.71 o 
  -7   7   6       80.88       66.74      7.35 o 
  -6   7   6     1236.91     1305.65     24.81 o 
  -5   7   6     3223.62     3538.02     51.33 o 
  -4   7   6      598.91      602.63      9.24 o 
  -3   7   6      304.10      369.68     10.95 o 
  -2   7   6     1157.17     1233.93     33.42 o 
  -1   7   6      391.54      397.34     10.12 o 
   0   7   6     2403.41     2534.52     78.49 o 
   1   7   6     1360.04     1436.31     39.32 o 
   2   7   6      251.10      240.94      8.76 o 
   3   7   6      475.08      531.07     14.72 o 
   4   7   6       95.83       94.32      6.04 o 
   5   7   6       51.94       71.83      6.64 o 
   6   7   6      225.49      225.10     13.75 o 
   7   7   6      571.84      561.63     19.99 o 
   8   7   6      584.33      583.49     37.07 o 
   9   7   6      863.32      878.44     44.72 o 
  10   7   6      259.25      276.47     10.41 o 
  11   7   6      216.48      173.65     12.20 o 
 -11   8   6       53.67       35.21     11.00 o 
 -10   8   6      113.27      103.37     24.50 o 
  -9   8   6      155.49      150.74     14.65 o 
  -8   8   6        2.99       10.37      6.47 o 
  -7   8   6      863.32      886.78     26.04 o 
  -6   8   6       40.21       55.11      7.57 o 
  -5   8   6       28.44       31.82      8.16 o 
  -4   8   6      306.02      288.69     14.04 o 
  -3   8   6       45.59       42.90      6.36 o 
  -2   8   6     2061.90     2091.10     59.26 o 
  -1   8   6      117.04      116.40      6.79 o 
   0   8   6     1527.52     1664.08     67.16 o 
   1   8   6     1578.67     1709.11     52.51 o 
   2   8   6     1235.84     1278.84     56.36 o 
   3   8   6       54.00       60.41      7.23 o 
   4   8   6     1600.48     1752.26     46.14 o 
   5   8   6     1685.03     1872.71     75.45 o 
   6   8   6      859.43      897.90     48.41 o 
   7   8   6      640.93      614.68     43.74 o 
   8   8   6       33.81       34.27      8.18 o 
   9   8   6       20.10       17.08      6.92 o 
  10   8   6        2.58       11.65      9.42 o 
 -10   9   6      148.21      105.49     23.08 o 
  -9   9   6      283.47      268.50     25.07 o 
  -8   9   6      408.06      411.74     16.09 o 
  -7   9   6       44.55       43.20      7.57 o 
  -6   9   6      146.73      150.72     10.60 o 
  -5   9   6     1042.30     1109.95     27.55 o 
  -4   9   6     2755.66     3000.86     44.91 o 
  -3   9   6     1636.33     1852.31     45.08 o 
  -2   9   6      137.22      152.39      6.90 o 
  -1   9   6       87.08       82.63      7.84 o 
   0   9   6     3498.82     3869.67     98.07 o 
   1   9   6      544.61      594.31     23.38 o 
   2   9   6     1278.88     1329.53     22.91 o 
   3   9   6      358.93      377.90     11.49 o 
   4   9   6      139.85      135.34      7.18 o 
   5   9   6      104.14       98.86      7.70 o 
   6   9   6      118.52      122.05      8.26 o 
   7   9   6       10.89       -1.52      7.61 o 
   8   9   6      986.77     1049.21     99.83 o 
   9   9   6     1692.96     1488.98    137.84 o 
  -9  10   6       96.78       40.54     17.65 o 
  -8  10   6      317.66      265.25      7.87 o 
  -7  10   6      311.86      342.19     11.64 o 
  -6  10   6        5.11        1.14      9.39 o 
  -5  10   6        7.20        9.94      6.32 o 
  -4  10   6        1.76        4.07      6.43 o 
  -3  10   6        3.81       -0.78      5.39 o 
  -2  10   6      203.71      195.82      9.49 o 
  -1  10   6      419.56      389.95      7.47 o 
   0  10   6      808.53      827.54     31.65 o 
   1  10   6      636.04      658.91     18.96 o 
   2  10   6      177.50      171.28     10.11 o 
   3  10   6      199.26      186.46      6.96 o 
   4  10   6     2718.52     2710.33     73.42 o 
   5  10   6     1537.16     1588.88     70.61 o 
   6  10   6     1909.27     1827.12    112.71 o 
   7  10   6      113.57      107.85     14.64 o 
   8  10   6        1.35        5.72     11.28 o 
  -7  11   6       30.13       20.47      7.02 o 
  -6  11   6      181.62      179.58     22.38 o 
  -5  11   6       85.91       87.09      8.41 o 
  -4  11   6     1884.39     2057.78     34.89 o 
  -3  11   6     1007.80     1169.79     34.05 o 
  -2  11   6      134.68      142.76     14.40 o 
  -1  11   6      370.12      382.69     24.60 o 
   0  11   6     1402.83     1365.16     15.82 o 
   1  11   6      237.85      285.02     10.88 o 
   2  11   6     1283.69     1322.64     39.19 o 
   3  11   6       36.56       42.86      7.66 o 
   4  11   6      543.18      530.31     15.20 o 
   5  11   6       17.91       13.45      7.64 o 
   6  11   6       34.68       27.01      7.00 o 
  -5  12   6        0.01        7.76      8.50 o 
  -4  12   6       91.40       72.39      7.77 o 
  -3  12   6       58.65       43.50      7.16 o 
  -2  12   6      800.70      721.47     23.02 o 
  -1  12   6       34.73       24.78      6.98 o 
   0  12   6      426.79      418.06     14.82 o 
   1  12   6      130.71      112.11      7.67 o 
   2  12   6      506.19      481.20     16.58 o 
   3  12   6       87.76       80.32     14.52 o 
   4  12   6     2296.56     1804.32    104.67 o 
 -13   0   7      139.99      144.88     24.55 o 
 -11   0   7      172.68      228.59     30.70 o 
  -9   0   7     1067.40      893.27    206.40 o 
  -7   0   7     1062.63     1020.99     17.54 o 
  -5   0   7     6409.65     6292.10    375.39 o 
  -3   0   7      487.38      520.62     27.25 o 
  -1   0   7     6913.93     6414.26    428.13 o 
   1   0   7     3937.73     3764.65    180.80 o 
   3   0   7     3488.84     3280.55     89.54 o 
   5   0   7     2756.49     2847.55     58.68 o 
   7   0   7     1568.39     1862.45     65.59 o 
   9   0   7     1468.93     1575.95     44.63 o 
  11   0   7        8.68       15.94     12.01 o 
 -14   1   7       75.05       42.57     17.87 o 
 -13   1   7      724.89      683.35     24.38 o 
 -12   1   7       48.52       39.19      8.93 o 
 -11   1   7       17.64       15.90      8.89 o 
 -10   1   7      199.81      188.95     26.56 o 
  -9   1   7      824.44      787.29     91.06 o 
  -8   1   7       78.75       90.43     10.51 o 
  -7   1   7      528.12      495.24     10.54 o 
  -6   1   7      262.66      245.98      9.26 o 
  -5   1   7     5171.58     5215.49    138.51 o 
  -4   1   7      418.86      366.78      9.12 o 
  -3   1   7     2658.54     2413.66     91.34 o 
  -2   1   7      247.13      221.84      8.64 o 
  -1   1   7     2193.18     1922.99     21.49 o 
   0   1   7      176.77      159.34      7.67 o 
   1   1   7       34.37       37.95      6.50 o 
   2   1   7     1618.38     1629.19     24.99 o 
   3   1   7    12855.33    13067.97    191.06 o 
   4   1   7       70.75       58.29      7.08 o 
   5   1   7    10688.71    11409.21    199.08 o 
   6   1   7      284.29      293.27      7.67 o 
   7   1   7       15.84       16.64      6.40 o 
   8   1   7        5.89       14.20      7.72 o 
   9   1   7       13.61       13.28      7.63 o 
  10   1   7      172.77      186.59      9.16 o 
  11   1   7      515.69      500.29     11.27 o 
  12   1   7        0.84        2.94     18.50 o 
 -13   2   7      135.96      132.59     12.06 o 
 -12   2   7      727.04      639.05     38.15 o 
 -11   2   7       46.36       49.18      8.44 o 
 -10   2   7      103.82       78.00     14.45 o 
  -9   2   7     1115.53     1053.14    124.03 o 
  -8   2   7     1711.85     1829.35     18.23 o 
  -7   2   7      201.12      201.20      8.98 o 
  -6   2   7      175.21      155.14      8.06 o 
  -5   2   7     4833.65     4911.19    103.00 o 
  -4   2   7     3614.41     3585.74     74.89 o 
  -3   2   7       87.77      101.14      6.80 o 
  -2   2   7     7594.02     7907.39    165.58 o 
  -1   2   7     5040.70     4220.65     52.75 o 
   0   2   7     4388.27     4357.83     50.69 o 
   1   2   7     5719.92     5145.29     59.52 o 
   2   2   7       15.43       11.28      6.20 o 
   3   2   7     2290.65     2137.21     34.80 o 
   4   2   7      816.99      850.04     11.55 o 
   5   2   7     3229.92     3354.34     73.98 o 
   6   2   7     1719.80     1730.35     48.01 o 
   7   2   7     2681.39     2934.85     51.56 o 
   8   2   7        6.35        4.20      7.56 o 
   9   2   7     1977.29     2147.04     20.86 o 
  10   2   7       50.59       33.51      7.84 o 
  11   2   7        2.31        8.15     10.48 o 
  12   2   7      472.23      511.39     23.77 o 
 -13   3   7     1964.04     1822.06     67.27 o 
 -12   3   7       99.26       85.55     11.67 o 
 -11   3   7      209.30      183.58     25.15 o 
 -10   3   7     1015.78     1060.76    124.18 o 
  -9   3   7     1230.84     1108.23    130.92 o 
  -8   3   7      824.66      864.79     20.22 o 
  -7   3   7      184.66      192.74     10.20 o 
  -6   3   7       32.59       33.19      7.16 o 
  -5   3   7     1558.43     1561.90     21.33 o 
  -4   3   7     1360.64     1185.18     16.66 o 
  -3   3   7     1380.79     1185.93     15.40 o 
  -2   3   7     2805.10     2452.66     34.94 o 
  -1   3   7    12045.86    12669.84    179.04 o 
   0   3   7     1469.33     1380.50     17.49 o 
   1   3   7      254.92      352.95     51.10 o 
   2   3   7     2123.24     1807.72     18.08 o 
   3   3   7     9806.68     9415.10    133.01 o 
   4   3   7     1460.20     1392.74     17.11 o 
   5   3   7     7289.61     7177.48    124.63 o 
   6   3   7      280.08      315.96      7.93 o 
   7   3   7      625.23      609.98      9.84 o 
   8   3   7        0.17        1.67      7.89 o 
   9   3   7      596.54      625.41     12.57 o 
  10   3   7     1111.36     1249.53     33.52 o 
  11   3   7      257.04      297.39     11.14 o 
  12   3   7      354.75      379.30     23.87 o 
 -13   4   7       48.55       31.16     10.25 o 
 -12   4   7     1729.36     1582.50    203.54 o 
 -11   4   7      110.39      104.91     12.38 o 
 -10   4   7      902.67      905.52    162.55 o 
  -9   4   7      123.18      116.60      9.75 o 
  -8   4   7      309.79      319.48     10.28 o 
  -7   4   7       79.14       80.72      9.06 o 
  -6   4   7     2760.17     3071.97     40.61 o 
  -5   4   7     2381.13     2453.42     58.69 o 
  -4   4   7     4371.64     4475.76     93.13 o 
  -3   4   7      235.14      228.22      7.57 o 
  -2   4   7      146.15      171.61      6.07 o 
  -1   4   7     6419.69     6147.50     84.20 o 
   0   4   7     3599.89     3459.90     80.48 o 
   1   4   7     1892.35     1666.33     40.00 o 
   2   4   7     2517.89     2379.11     40.10 o 
   3   4   7      684.80      578.96      7.70 o 
   4   4   7       69.35       70.64      6.96 o 
   5   4   7     1893.85     1916.39     11.80 o 
   6   4   7     1637.04     1691.86     27.07 o 
   7   4   7     1543.52     1715.40     28.22 o 
   8   4   7      316.53      346.74     11.67 o 
   9   4   7     1263.53     1452.86     24.44 o 
  10   4   7      370.82      362.01     15.00 o 
  11   4   7        4.83        5.14     11.52 o 
  12   4   7      404.34      430.44     37.33 o 
 -12   5   7        7.88        7.33      9.56 o 
 -11   5   7       14.86       15.22      7.89 o 
 -10   5   7     1117.75     1166.10    206.21 o 
  -9   5   7      167.85      163.74     14.28 o 
  -8   5   7     1594.78     1687.98     39.88 o 
  -7   5   7     1984.29     2062.69     16.04 o 
  -6   5   7     1021.04     1061.91     25.44 o 
  -5   5   7     1615.68     1665.42     49.05 o 
  -4   5   7      624.14      622.89     13.97 o 
  -3   5   7      120.21      104.93      6.63 o 
  -2   5   7     2014.47     1979.07     29.56 o 
  -1   5   7     1622.71     1635.00     21.72 o 
   0   5   7     3553.96     3406.36     79.98 o 
   1   5   7      455.00      417.81      9.46 o 
   2   5   7       65.05       60.99      6.37 o 
   3   5   7     9378.02     9670.59    218.39 o 
   4   5   7      969.35     1076.73     12.74 o 
   5   5   7       49.36       69.36     10.39 o 
   6   5   7     3007.82     3126.25     48.46 o 
   7   5   7       54.79       48.91      6.61 o 
   8   5   7       10.73       16.09      7.59 o 
   9   5   7      269.67      282.79      8.51 o 
  10   5   7      968.52     1056.32     33.23 o 
  11   5   7        0.60        5.69     10.52 o 
 -12   6   7      766.26      721.39     82.33 o 
 -11   6   7       44.64       30.12      9.98 o 
 -10   6   7      297.44      250.99     44.94 o 
  -9   6   7        0.05        4.88      7.39 o 
  -8   6   7      151.32      146.05      7.68 o 
  -7   6   7      518.76      566.90     16.59 o 
  -6   6   7     4909.35     5260.01     77.26 o 
  -5   6   7     1101.48     1148.59     26.27 o 
  -4   6   7      491.49      518.63     20.54 o 
  -3   6   7      112.75      127.33      7.55 o 
  -2   6   7       13.56       12.60      5.25 o 
  -1   6   7     4006.09     3996.81     79.37 o 
   0   6   7     4167.37     4221.13     95.76 o 
   1   6   7      700.20      673.70     17.54 o 
   2   6   7     4531.04     4878.79     80.59 o 
   3   6   7     1047.62     1086.68     28.70 o 
   4   6   7      119.90      127.88      7.51 o 
   5   6   7     1270.39     1330.17     33.14 o 
   6   6   7     2243.27     2317.61     29.53 o 
   7   6   7       12.22       20.94      7.64 o 
   8   6   7      988.36      981.73      9.65 o 
   9   6   7      140.39      160.20     11.13 o 
  10   6   7      273.27      281.20     11.44 o 
  11   6   7       76.80       55.22      8.71 o 
 -11   7   7      314.02      276.09     54.87 o 
 -10   7   7      389.30      344.50     59.96 o 
  -9   7   7       29.61       39.60      6.14 o 
  -8   7   7     1229.47     1318.40     33.33 o 
  -7   7   7     2511.76     2649.64     65.48 o 
  -6   7   7      948.65      972.12     26.57 o 
  -5   7   7     1101.15     1150.88     27.54 o 
  -4   7   7      879.77      969.80     19.81 o 
  -3   7   7      371.58      417.74      7.80 o 
  -2   7   7     2179.37     2356.82     53.09 o 
  -1   7   7        0.23        7.11      6.38 o 
   0   7   7     1020.96     1081.66     24.21 o 
   1   7   7       12.23       29.59      7.01 o 
   2   7   7      111.75      117.25      7.04 o 
   3   7   7     4041.43     4325.07     83.88 o 
   4   7   7      585.31      640.23     14.44 o 
   5   7   7      187.18      212.09     10.37 o 
   6   7   7     2755.90     2827.27    109.85 o 
   7   7   7       42.44       33.03      6.31 o 
   8   7   7       78.36       80.20      6.80 o 
   9   7   7      523.31      509.23     36.05 o 
  10   7   7      740.41      708.93     22.65 o 
 -11   8   7      172.07      127.29     13.85 o 
 -10   8   7      299.25      280.61     46.07 o 
  -9   8   7       95.82      106.94      8.93 o 
  -8   8   7      260.57      274.89     13.07 o 
  -7   8   7     1224.91     1200.16     27.53 o 
  -6   8   7     2137.91     2217.66     28.97 o 
  -5   8   7       29.98       35.82      7.70 o 
  -4   8   7      227.14      253.18      9.83 o 
  -3   8   7      205.18      222.85      6.82 o 
  -2   8   7      114.36      128.71      5.91 o 
  -1   8   7      679.48      735.66     23.94 o 
   0   8   7     1722.38     1881.21     66.14 o 
   1   8   7     3157.54     3393.63    134.39 o 
   2   8   7     2649.80     2874.89     89.25 o 
   3   8   7      777.48      774.01     33.06 o 
   4   8   7       25.82       31.22      7.06 o 
   5   8   7     1070.56     1081.99     45.89 o 
   6   8   7      882.48      881.64     45.80 o 
   7   8   7      356.21      336.49     21.67 o 
   8   8   7      372.71      343.32     33.86 o 
   9   8   7       40.16       41.51      9.53 o 
 -10   9   7       48.62       44.83     14.31 o 
  -9   9   7      366.00      344.73     17.86 o 
  -8   9   7      379.71      407.31     13.61 o 
  -7   9   7     1206.37     1175.19     65.82 o 
  -6   9   7      121.86      139.68      7.32 o 
  -5   9   7        4.55        4.32      6.91 o 
  -4   9   7      716.52      773.01     10.83 o 
  -3   9   7      939.37      953.49     27.76 o 
  -2   9   7     2047.89     2185.79     46.37 o 
  -1   9   7      241.58      256.04     11.60 o 
   0   9   7        9.80        9.29      6.70 o 
   1   9   7      684.61      694.98     14.71 o 
   2   9   7        6.58       -1.03      7.06 o 
   3   9   7       42.94       49.04      5.58 o 
   4   9   7      510.13      530.59     20.77 o 
   5   9   7      205.36      199.47      7.12 o 
   6   9   7     1327.52     1342.16     88.44 o 
   7   9   7        0.87       -1.90      8.83 o 
   8   9   7        0.15        5.61      7.72 o 
  -8  10   7      582.23      622.20     20.46 o 
  -7  10   7      777.13      810.13     35.36 o 
  -6  10   7      274.18      290.65      9.25 o 
  -5  10   7     1396.69     1476.28     50.91 o 
  -4  10   7      236.51      220.85      9.18 o 
  -3  10   7     1517.68     1659.87     82.37 o 
  -2  10   7      209.59      220.59     13.90 o 
  -1  10   7       98.93      112.60      6.75 o 
   0  10   7      590.02      601.35     23.02 o 
   1  10   7     1163.02     1101.61     48.27 o 
   2  10   7     1662.36     1746.50     85.97 o 
   3  10   7       84.05       84.52      6.82 o 
   4  10   7      104.81      107.12      7.78 o 
   5  10   7      853.15      885.85     33.35 o 
   6  10   7       37.29       36.55      9.47 o 
   7  10   7      160.27      137.83     16.66 o 
  -7  11   7     1704.67     1505.38    132.83 o 
  -6  11   7      288.36      266.04     15.78 o 
  -5  11   7        0.58        3.95      7.36 o 
  -4  11   7       42.64       38.18      7.73 o 
  -3  11   7     1823.70     1951.04     31.17 o 
  -2  11   7      756.84      802.02     12.77 o 
  -1  11   7      713.01      728.41     18.82 o 
   0  11   7       74.24       85.03      7.82 o 
   1  11   7        0.57       -2.28      9.21 o 
   2  11   7      198.50      207.10     10.51 o 
   3  11   7      100.34      102.09      9.01 o 
   4  11   7       38.09       44.46      7.77 o 
   5  11   7      442.76      416.06     11.54 o 
   6  11   7       10.79        7.26      9.80 o 
  -4  12   7      152.20      124.27     14.18 o 
  -3  12   7      390.76      306.77     19.49 o 
  -2  12   7        6.48        2.28      8.13 o 
  -1  12   7      107.95      105.04      9.35 o 
   0  12   7      179.93      157.11      9.41 o 
   1  12   7      377.12      341.80     26.52 o 
   2  12   7      197.52      158.88     11.40 o 
   3  12   7      581.61      519.75     47.79 o 
 -12   0   8     1205.20     1163.67     16.67 o 
 -10   0   8     1317.51     1366.85    383.52 o 
  -8   0   8     6081.56     6674.19    203.88 o 
  -6   0   8       40.12       30.73     10.40 o 
  -4   0   8     8698.80     9176.95    604.67 o 
  -2   0   8      379.21      345.28     13.86 o 
   0   0   8     4044.54     3802.43    119.86 o 
   2   0   8     2364.73     2345.40     79.32 o 
   4   0   8    10628.14    11530.45    171.49 o 
   6   0   8      275.24      311.27     11.14 o 
   8   0   8     8146.49     8680.07    156.81 o 
  10   0   8     7511.12     7562.75    136.31 o 
  12   0   8      206.38      187.67     17.58 o 
 -13   1   8       42.72       33.67     11.10 o 
 -12   1   8     1736.57     1745.96     50.75 o 
 -11   1   8       20.00       16.56      8.78 o 
 -10   1   8      230.97      225.79     48.35 o 
  -9   1   8      103.51      106.07      9.29 o 
  -8   1   8     2522.73     2708.35     63.68 o 
  -7   1   8      334.91      338.24     11.38 o 
  -6   1   8      123.44      100.57      7.72 o 
  -5   1   8       43.64       48.33      8.22 o 
  -4   1   8     1369.42     1402.31     41.04 o 
  -3   1   8       90.95       83.45      8.94 o 
  -2   1   8      505.30      476.20      9.46 o 
  -1   1   8     1017.24      939.64     16.53 o 
   0   1   8     5077.46     4743.44     56.52 o 
   1   1   8      777.82      718.71     10.53 o 
   2   1   8      976.98      900.01     11.45 o 
   3   1   8     1394.76     1497.59     29.54 o 
   4   1   8     5859.56     5815.71    119.52 o 
   5   1   8      113.79      109.69      5.98 o 
   6   1   8     6499.24     7140.86    133.34 o 
   7   1   8       21.22       24.20      7.65 o 
   8   1   8     1001.23     1065.19     12.62 o 
   9   1   8      101.42      104.32      7.86 o 
  10   1   8      258.68      267.04      8.68 o 
  11   1   8      280.58      319.41     10.74 o 
  12   1   8      450.79      520.96     14.40 o 
 -13   2   8        0.18        6.59     10.86 o 
 -12   2   8      426.84      417.56     46.15 o 
 -11   2   8     1805.81     1783.73    202.75 o 
 -10   2   8     1151.44      974.56    228.53 o 
  -9   2   8       68.30       64.38      9.54 o 
  -8   2   8     9879.84    11123.77    127.09 o 
  -7   2   8       14.06       11.97      9.51 o 
  -6   2   8      506.59      450.42     11.81 o 
  -5   2   8       98.93       99.09      8.29 o 
  -4   2   8     1695.20     1590.71     24.27 o 
  -3   2   8     6710.70     6568.76    129.25 o 
  -2   2   8      773.09      769.80     62.68 o 
  -1   2   8      233.83      293.16     10.68 o 
   0   2   8      392.77      355.92      8.10 o 
   1   2   8     1027.57     1008.06     14.28 o 
   2   2   8      232.68      198.41      6.89 o 
   3   2   8     3313.44     3096.91     60.16 o 
   4   2   8     2761.37     2690.18     47.32 o 
   5   2   8      247.56      251.55      7.28 o 
   6   2   8      629.58      656.33     10.55 o 
   7   2   8        0.46       -0.96      8.20 o 
   8   2   8     3131.25     3355.82     41.84 o 
   9   2   8       90.94       93.07      7.92 o 
  10   2   8     3407.03     3541.27     53.28 o 
  11   2   8      113.18       87.15     10.20 o 
  12   2   8      194.39      190.95     14.55 o 
 -13   3   8      844.94      773.86     42.69 o 
 -12   3   8     3178.93     3019.45    420.38 o 
 -11   3   8      218.22      196.54     29.17 o 
 -10   3   8      248.70      217.96     53.09 o 
  -9   3   8       98.17      104.10      9.03 o 
  -8   3   8      938.98      982.91     20.53 o 
  -7   3   8     2902.89     3149.11     74.16 o 
  -6   3   8       16.90       21.12      6.98 o 
  -5   3   8      613.37      599.55      9.50 o 
  -4   3   8     1229.37     1169.22     40.27 o 
  -3   3   8       49.87       38.31      5.20 o 
  -2   3   8       26.52       35.78      6.06 o 
  -1   3   8     4993.51     4803.99     72.85 o 
   0   3   8     4042.06     3820.84     46.46 o 
   1   3   8     4374.40     4158.99     57.89 o 
   2   3   8        8.71        6.30      6.12 o 
   3   3   8     1937.40     1988.17     32.37 o 
   4   3   8     2037.49     1890.70     19.61 o 
   5   3   8      745.03      799.52      8.99 o 
   6   3   8     1625.73     1778.08     22.89 o 
   7   3   8      375.45      421.25     10.13 o 
   8   3   8      230.04      236.62      7.74 o 
   9   3   8      432.80      465.07     10.21 o 
  10   3   8      861.04      921.29     18.25 o 
  11   3   8      726.49      775.61     13.08 o 
  12   3   8       77.21       77.23     13.76 o 
 -13   4   8        0.80        0.46      9.80 o 
 -12   4   8      174.92      176.08     20.69 o 
 -11   4   8     1252.48     1185.97    136.16 o 
 -10   4   8      610.37      611.07    134.08 o 
  -9   4   8      322.24      310.07     18.69 o 
  -8   4   8     5677.51     6314.47    107.64 o 
  -7   4   8      269.19      255.73     10.14 o 
  -6   4   8       85.32       79.39      7.31 o 
  -5   4   8     1465.18     1473.55     23.59 o 
  -4   4   8      400.17      393.96     10.18 o 
  -3   4   8     2102.02     2095.30     29.70 o 
  -2   4   8      521.73      422.63      7.81 o 
  -1   4   8        9.22       24.23      5.54 o 
   0   4   8      539.21      517.80      9.13 o 
   1   4   8      462.63      429.61     10.03 o 
   2   4   8       53.49       56.39      5.80 o 
   3   4   8     4637.35     4508.04    104.68 o 
   4   4   8        4.01        7.43      6.10 o 
   5   4   8     1280.26     1362.40     15.39 o 
   6   4   8       17.68       18.28      7.61 o 
   7   4   8       53.77       57.38      8.01 o 
   8   4   8     1057.03     1125.75     14.57 o 
   9   4   8      864.19      905.64     18.48 o 
  10   4   8      969.36     1042.69     21.32 o 
  11   4   8      944.39      967.32     22.93 o 
 -12   5   8     1562.77     1321.15    143.14 o 
 -11   5   8       54.66       44.03     12.90 o 
 -10   5   8     1473.16     1302.68    237.26 o 
  -9   5   8       33.86       32.89      7.09 o 
  -8   5   8      428.19      445.48     12.64 o 
  -7   5   8     4168.98     4639.87     89.07 o 
  -6   5   8     1034.33     1052.22     26.23 o 
  -5   5   8     2901.43     3145.03     73.34 o 
  -4   5   8       28.82       28.00      5.68 o 
  -3   5   8      963.75      877.17     27.59 o 
  -2   5   8      276.98      273.08      7.51 o 
  -1   5   8     4668.47     4788.79    129.83 o 
   0   5   8     2050.56     2044.56     47.50 o 
   1   5   8     2375.76     2303.99     56.75 o 
   2   5   8     1389.50     1196.13     19.22 o 
   3   5   8       42.63       43.37      7.99 o 
   4   5   8     3455.13     3643.59     96.12 o 
   5   5   8     1659.34     1737.15     45.72 o 
   6   5   8       85.75       94.06      7.14 o 
   7   5   8     1779.21     1814.29     29.73 o 
   8   5   8      139.58      162.18      8.21 o 
   9   5   8      204.45      217.44      7.65 o 
  10   5   8      346.29      337.58     11.38 o 
  11   5   8      199.58      164.37     12.48 o 
 -12   6   8       29.21       26.61      9.09 o 
 -11   6   8      497.29      498.67     91.48 o 
 -10   6   8       22.38       16.48      7.65 o 
  -9   6   8      885.25      932.83     34.58 o 
  -8   6   8      562.03      637.49     11.81 o 
  -7   6   8       34.98       34.95      6.99 o 
  -6   6   8      338.98      349.01      9.27 o 
  -5   6   8      978.70     1134.63     25.79 o 
  -4   6   8     1355.41     1455.23     26.83 o 
  -3   6   8      215.47      245.52      7.50 o 
  -2   6   8     3989.76     4303.26    124.23 o 
  -1   6   8     1240.88     1273.28     20.72 o 
   0   6   8     1523.43     1669.56     52.65 o 
   1   6   8     1076.10     1105.16     31.24 o 
   2   6   8        7.71       12.29      6.55 o 
   3   6   8     1340.97     1422.12     28.52 o 
   4   6   8       39.04       51.36      6.76 o 
   5   6   8      964.42      993.92     26.41 o 
   6   6   8      210.12      187.23      8.26 o 
   7   6   8       55.72       74.12      8.65 o 
   8   6   8     1007.68      921.00     21.44 o 
   9   6   8      544.67      600.11     13.28 o 
  10   6   8      495.29      480.08     19.09 o 
  11   6   8      424.12      431.56     27.00 o 
 -11   7   8       36.68       26.89      9.11 o 
 -10   7   8        0.91        4.56      7.99 o 
  -9   7   8        3.27       -0.37      7.47 o 
  -8   7   8        9.03        8.10      8.19 o 
  -7   7   8     2221.98     2378.57     72.65 o 
  -6   7   8     1892.55     2030.09     70.43 o 
  -5   7   8     1918.71     2004.66     63.33 o 
  -4   7   8       13.20       17.25      6.54 o 
  -3   7   8     1405.69     1383.78     32.67 o 
  -2   7   8     3447.32     3729.85     63.92 o 
  -1   7   8     2722.64     2891.51     82.47 o 
   0   7   8       28.25       36.61      6.99 o 
   1   7   8      762.92      803.21     22.70 o 
   2   7   8      518.39      534.64     10.00 o 
   3   7   8      350.82      376.43      7.52 o 
   4   7   8     1765.90     1828.71     65.35 o 
   5   7   8     2181.37     2262.98     51.58 o 
   6   7   8      442.93      446.13      7.95 o 
   7   7   8     2517.99     2555.68    132.83 o 
   8   7   8       74.84       80.26      8.34 o 
   9   7   8        2.64        7.30     10.93 o 
  10   7   8       10.98       22.03      9.13 o 
 -10   8   8      101.66       91.02     15.29 o 
  -9   8   8      369.91      397.10     20.28 o 
  -8   8   8      520.94      521.12     32.92 o 
  -7   8   8      102.27      116.06      8.51 o 
  -6   8   8     3173.31     3429.78    109.72 o 
  -5   8   8      447.36      472.87     14.20 o 
  -4   8   8      203.49      211.00      8.58 o 
  -3   8   8     1354.60     1491.85     51.82 o 
  -2   8   8     2406.01     2491.32     64.63 o 
  -1   8   8     2137.43     2238.84     73.88 o 
   0   8   8       36.71       44.50      6.07 o 
   1   8   8      680.48      715.29     21.58 o 
   2   8   8     2507.54     2619.35     67.43 o 
   3   8   8     1812.13     2004.77     65.75 o 
   4   8   8       10.30       27.73      5.86 o 
   5   8   8     1591.32     1647.28     56.12 o 
   6   8   8       12.53       22.62      8.14 o 
   7   8   8      108.97      109.02      8.18 o 
   8   8   8       21.46       11.02      8.87 o 
   9   8   8      217.82      175.14     23.22 o 
  -9   9   8       16.06       11.23      9.65 o 
  -8   9   8      193.66      232.36     12.21 o 
  -7   9   8     1071.47     1175.55     24.66 o 
  -6   9   8     1577.52     1640.97     34.44 o 
  -5   9   8     1226.69     1248.38     50.14 o 
  -4   9   8        6.43        3.07      5.91 o 
  -3   9   8      136.48      130.22     10.43 o 
  -2   9   8     2157.10     2257.44     64.96 o 
  -1   9   8      664.72      675.17     23.26 o 
   0   9   8      586.88      603.35     18.40 o 
   1   9   8      656.71      669.60     30.85 o 
   2   9   8       10.16       13.46      5.29 o 
   3   9   8      262.00      262.66     12.70 o 
   4   9   8      322.05      336.84     16.49 o 
   5   9   8      641.76      658.87     21.84 o 
   6   9   8      277.97      236.60     22.23 o 
   7   9   8     1177.91     1201.92    111.16 o 
   8   9   8        9.34        5.54      8.27 o 
  -8  10   8      377.14      358.05     19.15 o 
  -7  10   8      324.27      317.26     13.95 o 
  -6  10   8     1356.00     1463.64     55.35 o 
  -5  10   8        3.13       -4.57      8.74 o 
  -4  10   8      838.03      871.80     26.73 o 
  -3  10   8      989.78      953.91     36.52 o 
  -2  10   8     1778.10     1766.58    106.24 o 
  -1  10   8      329.63      318.87      7.80 o 
   0  10   8       70.83       76.94      7.71 o 
   1  10   8      704.27      698.17     18.97 o 
   2  10   8     2244.41     2214.25    123.42 o 
   3  10   8     1337.73     1227.65     56.51 o 
   4  10   8     1086.14     1194.58     49.56 o 
   5  10   8      173.19      147.88     10.84 o 
   6  10   8        5.20       22.91      8.84 o 
   7  10   8       52.36       40.71      8.84 o 
  -6  11   8     1438.97     1245.88     24.59 o 
  -5  11   8      205.60      221.82      8.56 o 
  -4  11   8       28.84       22.63      8.71 o 
  -3  11   8      383.55      389.14     11.82 o 
  -2  11   8      777.41      800.44     45.66 o 
  -1  11   8      371.16      410.07     12.11 o 
   0  11   8      605.95      687.20     24.47 o 
   1  11   8      265.89      292.65     10.59 o 
   2  11   8      253.49      263.87     10.47 o 
   3  11   8       76.36       64.43      8.00 o 
   4  11   8       71.52       66.00     10.62 o 
   5  11   8      111.86      109.28     10.17 o 
  -3  12   8       13.84        7.56      8.19 o 
  -2  12   8      962.00      926.97     74.56 o 
  -1  12   8       22.34        7.28      7.96 o 
   0  12   8      382.22      329.88      9.26 o 
   1  12   8      207.99      188.16     17.45 o 
   2  12   8      519.62      466.88     22.51 o 
 -13   0   9      265.48      220.18     16.57 o 
 -11   0   9      242.19      193.62     67.92 o 
  -9   0   9     1665.53     1721.99     82.00 o 
  -7   0   9    10783.40    11847.03    490.94 o 
  -5   0   9      120.25       93.25     11.01 o 
  -3   0   9    11275.83    11719.29    764.04 o 
  -1   0   9     2712.45     2464.00    165.95 o 
   1   0   9      502.75      378.62     17.61 o 
   3   0   9        6.47       20.53      9.25 o 
   5   0   9     2882.08     3058.90     79.41 o 
   7   0   9     1056.50     1061.09     40.29 o 
   9   0   9     1183.43     1247.86     16.46 o 
  11   0   9     2006.23     2155.24     46.29 o 
 -13   1   9     1219.94     1039.89     18.56 o 
 -12   1   9      199.38      176.32      9.42 o 
 -11   1   9     3876.98     3825.68    835.56 o 
 -10   1   9      229.76      186.92     26.28 o 
  -9   1   9       28.91       23.53      9.63 o 
  -8   1   9      173.41      167.92      9.97 o 
  -7   1   9     3672.17     3910.78     82.49 o 
  -6   1   9        0.94       -1.95      6.57 o 
  -5   1   9     5118.60     5014.35    135.72 o 
  -4   1   9      308.18      312.98     12.28 o 
  -3   1   9    21719.74    23951.40    378.90 o 
  -2   1   9       24.63       33.42      7.61 o 
  -1   1   9      556.23      469.17     10.41 o 
   0   1   9        7.21       13.01      7.14 o 
   1   1   9     1464.84     1227.41     22.40 o 
   2   1   9      137.24      165.92      8.95 o 
   3   1   9     9015.05     9131.03    138.30 o 
   4   1   9     2056.16     2086.72     46.92 o 
   5   1   9       63.70       54.36      7.67 o 
   6   1   9      144.07      144.05      7.95 o 
   7   1   9      785.91      794.43     15.52 o 
   8   1   9       36.93       42.87      7.36 o 
   9   1   9     1142.97     1200.29     15.12 o 
  10   1   9       39.53       58.24      7.68 o 
  11   1   9      327.48      357.79     11.23 o 
  12   1   9      121.80      133.07     11.26 o 
 -13   2   9      141.60      124.06     10.23 o 
 -12   2   9        7.30        2.10      7.43 o 
 -11   2   9        0.54        6.90      7.42 o 
 -10   2   9      512.44      528.39     64.73 o 
  -9   2   9      903.60      922.36     31.57 o 
  -8   2   9       62.20       79.43      9.44 o 
  -7   2   9     6377.92     7282.73    164.05 o 
  -6   2   9        8.54       11.22      5.60 o 
  -5   2   9       62.76       64.04      8.28 o 
  -4   2   9     1474.21     1519.56     33.63 o 
  -3   2   9     1138.92     1025.04     21.32 o 
  -2   2   9      911.90      909.93     21.58 o 
  -1   2   9     1125.12      954.15     21.50 o 
   0   2   9      599.58      593.42      9.08 o 
   1   2   9       18.07       48.18      6.48 o 
   2   2   9       80.96       74.29      6.40 o 
   3   2   9      296.43      282.53      8.27 o 
   4   2   9     6038.71     6045.80     69.85 o 
   5   2   9      339.70      363.52     10.35 o 
   6   2   9      115.73      103.72      6.75 o 
   7   2   9      206.00      200.01      7.74 o 
   8   2   9        0.92        3.81      6.76 o 
   9   2   9     1664.57     1756.84     22.33 o 
  10   2   9       65.30       66.85      8.18 o 
  11   2   9     1591.61     1651.28     28.14 o 
  12   2   9      197.74      192.01     11.05 o 
 -13   3   9      697.40      660.96     76.07 o 
 -12   3   9      918.94      993.27     97.43 o 
 -11   3   9     1033.22      931.95    301.23 o 
 -10   3   9      353.37      305.29     36.28 o 
  -9   3   9      250.16      273.46     10.39 o 
  -8   3   9      201.20      237.05      9.81 o 
  -7   3   9      501.82      589.07     21.64 o 
  -6   3   9      950.40     1049.07     16.38 o 
  -5   3   9      939.55      886.76     32.18 o 
  -4   3   9       10.53        7.30      7.72 o 
  -3   3   9     6299.15     6418.89    136.86 o 
  -2   3   9      659.23      673.96     15.50 o 
  -1   3   9     1499.01     1540.40     18.83 o 
   0   3   9      557.11      534.80     10.17 o 
   1   3   9      959.20      806.01     12.90 o 
   2   3   9     1262.64     1117.78     13.03 o 
   3   3   9     1403.38     1400.11     19.49 o 
   4   3   9      108.89      144.48     20.41 o 
   5   3   9      616.69      672.12      8.98 o 
   6   3   9      742.53      772.30     10.62 o 
   7   3   9      294.74      312.65     11.86 o 
   8   3   9     1232.59     1260.26     24.79 o 
   9   3   9       10.30       22.17      6.79 o 
  10   3   9      491.72      504.66     13.99 o 
  11   3   9      442.56      507.35     14.97 o 
 -13   4   9      206.39      132.13     11.15 o 
 -12   4   9      298.60      283.43     37.97 o 
 -11   4   9        4.70        8.51      9.44 o 
 -10   4   9      202.79      189.34     29.04 o 
  -9   4   9     1337.53     1352.42     36.25 o 
  -8   4   9     2149.74     2453.61     29.09 o 
  -7   4   9     2840.90     3110.56     83.28 o 
  -6   4   9     1983.02     2314.94     49.32 o 
  -5   4   9      170.27      193.91      7.99 o 
  -4   4   9      157.06      173.49      6.85 o 
  -3   4   9       72.15       66.41      5.50 o 
  -2   4   9     3056.96     2918.48     52.21 o 
  -1   4   9      599.19      622.97     16.46 o 
   0   4   9     2689.98     2570.70     32.17 o 
   1   4   9       56.84       79.16      5.98 o 
   2   4   9     1023.82     1009.43     21.34 o 
   3   4   9      318.42      302.27     11.49 o 
   4   4   9     2600.56     2838.66     31.47 o 
   5   4   9       25.35       26.71      6.58 o 
   6   4   9      384.71      430.22      8.22 o 
   7   4   9       55.21       65.36      6.97 o 
   8   4   9      160.95      168.65      7.89 o 
   9   4   9     1036.74     1110.46     20.22 o 
  10   4   9       84.99       97.05      9.42 o 
  11   4   9      605.57      621.93     18.71 o 
 -12   5   9     1032.47      963.37     95.92 o 
 -11   5   9     1213.53     1300.88    232.30 o 
 -10   5   9      151.41      155.68     24.07 o 
  -9   5   9      795.20      744.24     16.12 o 
  -8   5   9      124.10      150.13      7.83 o 
  -7   5   9      575.02      595.04     12.96 o 
  -6   5   9     3633.96     3987.02    114.62 o 
  -5   5   9     1593.30     1636.98     45.11 o 
  -4   5   9     1496.85     1553.87     25.24 o 
  -3   5   9     2863.93     2965.86     64.42 o 
  -2   5   9       20.19       20.13      5.90 o 
  -1   5   9     2069.40     2120.75     32.98 o 
   0   5   9     1998.89     2010.87     53.41 o 
   1   5   9     2648.47     2485.16     63.50 o 
   2   5   9     3201.89     3403.89     38.85 o 
   3   5   9        3.69        5.26      7.00 o 
   4   5   9     1433.54     1512.70     33.13 o 
   5   5   9      571.46      610.63     18.29 o 
   6   5   9      230.80      251.50      7.58 o 
   7   5   9        1.76       -3.22      7.70 o 
   8   5   9     2923.89     3098.01     54.19 o 
   9   5   9       34.44       28.36      7.49 o 
  10   5   9     1503.33     1623.12     55.01 o 
  11   5   9      204.38      211.47     11.38 o 
 -12   6   9      132.86       59.23     20.07 o 
 -11   6   9       51.71       27.98      9.04 o 
 -10   6   9      289.26      275.28     37.67 o 
  -9   6   9      545.64      532.65     10.07 o 
  -8   6   9     2852.54     3120.04     74.81 o 
  -7   6   9      993.06     1058.77     26.32 o 
  -6   6   9     1059.55     1177.67     22.22 o 
  -5   6   9      197.86      215.07      7.59 o 
  -4   6   9        2.49       15.91      6.75 o 
  -3   6   9     1065.35     1197.25     35.89 o 
  -2   6   9     6479.75     6927.32    164.97 o 
  -1   6   9      748.66      761.19     21.73 o 
   0   6   9     4758.90     4964.28    143.20 o 
   1   6   9       44.34       28.67      7.30 o 
   2   6   9      268.41      274.17      8.67 o 
   3   6   9      496.44      494.01     11.67 o 
   4   6   9     2194.01     2304.98     44.40 o 
   5   6   9       80.26       92.77      6.86 o 
   6   6   9     3216.01     3227.06     66.80 o 
   7   6   9        0.05       -1.09      7.05 o 
   8   6   9       20.92       26.36      7.69 o 
   9   6   9      401.18      415.75     11.12 o 
  10   6   9      582.82      628.28     14.42 o 
 -11   7   9      214.03      142.03     32.75 o 
 -10   7   9      638.34      580.31     67.00 o 
  -9   7   9      922.30      935.87     31.69 o 
  -8   7   9      473.39      460.03     14.12 o 
  -7   7   9       65.44       70.58      7.31 o 
  -6   7   9     1677.00     1743.57     42.05 o 
  -5   7   9       35.65       45.61      6.10 o 
  -4   7   9     1164.68     1279.17     19.20 o 
  -3   7   9      984.34      997.49     30.99 o 
  -2   7   9      160.96      176.55     12.81 o 
  -1   7   9     2580.27     2675.51     71.19 o 
   0   7   9      620.71      716.47     17.51 o 
   1   7   9      565.32      565.27     15.43 o 
   2   7   9      539.80      544.49     15.83 o 
   3   7   9      846.06      852.17     20.08 o 
   4   7   9      692.41      723.21     11.97 o 
   5   7   9       46.26       50.69      5.86 o 
   6   7   9     1322.56     1267.10     36.24 o 
   7   7   9      541.90      542.07     11.38 o 
   8   7   9     1588.25     1642.68     45.14 o 
   9   7   9      166.79      160.21      9.53 o 
 -10   8   9      287.14      245.18     26.32 o 
  -9   8   9      353.56      380.29     19.09 o 
  -8   8   9      530.48      503.44     12.31 o 
  -7   8   9       19.42       46.35     19.99 o 
  -6   8   9      377.37      422.37     17.48 o 
  -5   8   9       57.71       68.64      6.89 o 
  -4   8   9       47.18       56.50      7.11 o 
  -3   8   9       40.56       45.66      6.09 o 
  -2   8   9     2690.51     2926.49     95.70 o 
  -1   8   9     6412.06     7079.47    210.78 o 
   0   8   9     1348.09     1427.59     45.75 o 
   1   8   9        2.65        6.47      6.14 o 
   2   8   9      633.45      647.51     17.62 o 
   3   8   9     1898.26     1953.05     56.38 o 
   4   8   9     2077.15     2222.39     56.78 o 
   5   8   9      809.99      861.89     49.33 o 
   6   8   9     1907.34     1826.44    104.18 o 
   7   8   9      160.10      179.71     15.09 o 
   8   8   9       13.61       10.07      7.16 o 
   9   8   9      315.93      209.94     31.90 o 
  -9   9   9      588.07      559.08     17.92 o 
  -8   9   9        6.15       10.54      8.77 o 
  -7   9   9      329.59      293.33     13.51 o 
  -6   9   9      490.79      470.43     20.57 o 
  -5   9   9     1141.47     1224.58     41.89 o 
  -4   9   9      796.00      849.45     20.58 o 
  -3   9   9       24.01       25.91      7.55 o 
  -2   9   9        8.18        6.08      7.61 o 
  -1   9   9     1441.79     1506.90     47.80 o 
   0   9   9      185.91      211.20      9.07 o 
   1   9   9      523.36      555.10     21.82 o 
   2   9   9      551.96      540.79     17.43 o 
   3   9   9     1675.16     1684.52     87.65 o 
   4   9   9      594.63      560.20     43.20 o 
   5   9   9      235.12      237.99      9.34 o 
   6   9   9       19.79       22.23      8.82 o 
   7   9   9      532.28      539.49     56.19 o 
   8   9   9      626.57      436.36     10.60 o 
  -8  10   9       49.78       21.41     11.02 o 
  -7  10   9       18.22       13.66      9.59 o 
  -6  10   9      576.67      576.56     24.41 o 
  -5  10   9       14.65       12.09      8.86 o 
  -4  10   9      119.08      133.64      8.93 o 
  -3  10   9      100.44       94.59      7.33 o 
  -2  10   9      210.75      177.20     11.31 o 
  -1  10   9     1541.06     1521.96    100.13 o 
   0  10   9      863.79      837.76     25.19 o 
   1  10   9       31.19       47.96      5.45 o 
   2  10   9       78.08       77.66      8.26 o 
   3  10   9     2003.58     2126.22     59.95 o 
   4  10   9      342.12      357.63     26.38 o 
   5  10   9      882.10      811.60     37.47 o 
   6  10   9      158.14      145.58     14.59 o 
  -6  11   9       11.00        8.00      7.30 o 
  -5  11   9      548.32      469.22     16.26 o 
  -4  11   9        8.46       14.53      7.43 o 
  -3  11   9       14.02       -3.83      8.75 o 
  -2  11   9      133.09      133.46      9.21 o 
  -1  11   9      299.88      291.78     16.73 o 
   0  11   9      123.97       95.64     10.62 o 
   1  11   9      448.30      428.55     16.45 o 
   2  11   9       50.54       39.18     10.52 o 
   3  11   9      328.51      263.78      8.73 o 
   4  11   9        4.06       14.53      8.20 o 
  -2  12   9        0.36       -3.02      9.13 o 
  -1  12   9      356.71      294.69      8.64 o 
   0  12   9      184.67      111.83     13.19 o 
   1  12   9      415.32      296.76     71.22 o 
 -12   0  10      251.40      278.85     14.28 o 
 -10   0  10     1136.91     1152.48     95.79 o 
  -8   0  10       51.22       58.10     12.23 o 
  -6   0  10     8051.55     8925.05    381.18 o 
  -4   0  10     1915.50     2020.22    119.31 o 
  -2   0  10     9396.43    10145.34    515.20 o 
   0   0  10     2527.45     2573.18     93.46 o 
   2   0  10    10074.09    10552.37    289.10 o 
   4   0  10     1292.36     1313.93     43.64 o 
   6   0  10     1757.88     1880.99     27.14 o 
   8   0  10     6221.97     6444.18    164.19 o 
  10   0  10      387.28      453.09     14.77 o 
 -13   1  10       59.54       57.90      9.25 o 
 -12   1  10       23.20       18.62     10.14 o 
 -11   1  10      536.68      528.17     99.25 o 
 -10   1  10     2374.28     2295.17    122.67 o 
  -9   1  10      228.41      243.21      9.20 o 
  -8   1  10       78.48       82.53      8.80 o 
  -7   1  10      113.33      111.63      9.85 o 
  -6   1  10       35.41       32.99      8.17 o 
  -5   1  10     1015.47      955.46     20.09 o 
  -4   1  10     3593.39     3704.24     62.20 o 
  -3   1  10     2977.80     2933.99    108.25 o 
  -2   1  10    17444.61    18216.65    437.79 o 
  -1   1  10      579.32      611.58     12.41 o 
   0   1  10     1140.13     1033.31     20.51 o 
   1   1  10      793.44      774.63     14.19 o 
   2   1  10     4509.86     4344.39     49.25 o 
   3   1  10     2138.06     2233.17     63.22 o 
   4   1  10     7211.99     7509.90    154.80 o 
   5   1  10      633.06      673.90     10.62 o 
   6   1  10        3.81        5.08      6.72 o 
   7   1  10      261.55      262.78      7.99 o 
   8   1  10      192.33      243.47     10.09 o 
   9   1  10      653.02      674.79     14.00 o 
  10   1  10      183.65      170.90     10.04 o 
  11   1  10        7.15        7.66      9.28 o 
 -13   2  10       90.28       70.33     11.11 o 
 -12   2  10        9.42        6.41      8.46 o 
 -11   2  10      469.58      416.77     78.17 o 
 -10   2  10      115.53      119.02      9.10 o 
  -9   2  10      247.50      272.85     11.05 o 
  -8   2  10      561.03      643.62     11.50 o 
  -7   2  10      872.41      991.14     29.97 o 
  -6   2  10     3443.59     3679.93     76.27 o 
  -5   2  10       17.47       16.14      7.05 o 
  -4   2  10       29.40       26.57      7.95 o 
  -3   2  10      572.31      596.86     11.67 o 
  -2   2  10     7079.13     7057.26    200.47 o 
  -1   2  10       18.32       42.81      7.37 o 
   0   2  10     3589.33     3296.70     52.59 o 
   1   2  10     1411.24     1350.99     32.89 o 
   2   2  10     4857.20     4714.31     75.36 o 
   3   2  10       48.59       62.15      7.00 o 
   4   2  10     2991.55     3242.36     24.09 o 
   5   2  10     2576.61     2725.01     24.93 o 
   6   2  10     1215.89     1279.70     20.24 o 
   7   2  10        3.40        9.94      7.46 o 
   8   2  10     3396.10     3523.65     67.44 o 
   9   2  10      143.06      135.46      7.58 o 
  10   2  10       66.17       79.45     10.15 o 
  11   2  10      193.00      202.97      9.98 o 
 -13   3  10       18.58        7.97     10.64 o 
 -12   3  10      148.33      141.37     17.89 o 
 -11   3  10      343.26      280.92     82.23 o 
 -10   3  10      212.06      220.13     18.41 o 
  -9   3  10      469.56      487.20     10.83 o 
  -8   3  10      186.34      202.18      8.93 o 
  -7   3  10      283.05      297.77      9.53 o 
  -6   3  10     1253.39     1268.89     23.58 o 
  -5   3  10       98.66       98.63      8.41 o 
  -4   3  10      335.66      287.64      9.03 o 
  -3   3  10     2107.82     2052.24     58.83 o 
  -2   3  10     3239.01     3056.91     82.43 o 
  -1   3  10     1267.22     1255.68     19.17 o 
   0   3  10      500.79      479.15      7.01 o 
   1   3  10      202.30      240.65      9.93 o 
   2   3  10     3016.00     2942.37     53.58 o 
   3   3  10     1239.89     1220.57     29.26 o 
   4   3  10     1246.48     1331.52     25.74 o 
   5   3  10      437.28      466.34     10.00 o 
   6   3  10      274.88      268.76      8.04 o 
   7   3  10      281.13      272.98     10.81 o 
   8   3  10      602.50      684.62     10.84 o 
   9   3  10     1598.57     1576.65     26.74 o 
  10   3  10       23.85       25.79      8.71 o 
  11   3  10        6.21        4.34      9.19 o 
 -12   4  10       72.30       64.03      9.99 o 
 -11   4  10      463.56      446.26     99.83 o 
 -10   4  10       27.84       70.94     19.51 o 
  -9   4  10      331.96      332.97      9.34 o 
  -8   4  10      539.77      574.76     20.94 o 
  -7   4  10     3031.10     3371.99     66.85 o 
  -6   4  10      658.55      715.86     15.66 o 
  -5   4  10      768.76      801.22     15.54 o 
  -4   4  10      449.62      447.83     10.52 o 
  -3   4  10      247.68      199.59      6.44 o 
  -2   4  10     1757.32     1736.99     29.24 o 
  -1   4  10      263.59      229.62      6.65 o 
   0   4  10     1688.05     1618.24     22.20 o 
   1   4  10     2376.17     2393.63     35.94 o 
   2   4  10     1032.29     1039.98     24.91 o 
   3   4  10      933.02      969.54     16.09 o 
   4   4  10     3687.04     3915.38     60.06 o 
   5   4  10      104.67      107.78      6.14 o 
   6   4  10      757.45      815.61     18.43 o 
   7   4  10       63.22       71.43      7.50 o 
   8   4  10      564.78      618.76     14.98 o 
   9   4  10      795.46      770.27     20.75 o 
  10   4  10        0.12        4.89      9.48 o 
  11   4  10       48.64       44.15      9.51 o 
 -12   5  10      427.84      303.00     33.24 o 
 -11   5  10       12.34        7.50      9.49 o 
 -10   5  10       20.42       19.96      9.44 o 
  -9   5  10      649.80      698.19     18.26 o 
  -8   5  10      262.70      283.62      9.58 o 
  -7   5  10     2186.69     2408.71     55.53 o 
  -6   5  10      760.01      828.10     27.98 o 
  -5   5  10       23.93       19.27      6.60 o 
  -4   5  10       33.28       31.05      6.78 o 
  -3   5  10     1178.66     1214.85     35.94 o 
  -2   5  10     1575.86     1716.05     21.39 o 
  -1   5  10     1094.32     1189.39     16.91 o 
   0   5  10     2591.10     2812.58     99.55 o 
   1   5  10      130.18      119.57      7.91 o 
   2   5  10     1479.42     1558.18     26.04 o 
   3   5  10      290.27      306.39      8.50 o 
   4   5  10        5.21        1.52      7.13 o 
   5   5  10      689.70      736.88     14.00 o 
   6   5  10       26.45       38.99      7.90 o 
   7   5  10       31.22       25.34      6.76 o 
   8   5  10     1337.24     1378.53     21.99 o 
   9   5  10      795.36      797.78     20.25 o 
  10   5  10      150.07      144.61      9.30 o 
 -11   6  10      322.90      280.78     54.57 o 
 -10   6  10      158.09      151.11     10.41 o 
  -9   6  10       66.23       60.53      7.94 o 
  -8   6  10        6.83       10.90      7.89 o 
  -7   6  10     2046.83     2328.75     60.59 o 
  -6   6  10      273.02      279.08      9.23 o 
  -5   6  10     1369.63     1471.06     38.41 o 
  -4   6  10      372.32      380.86      8.48 o 
  -3   6  10      593.31      626.01     18.94 o 
  -2   6  10      279.29      334.11      8.52 o 
  -1   6  10     2762.96     2964.01     71.06 o 
   0   6  10        1.01       -4.58      6.89 o 
   1   6  10     1294.25     1447.11     49.24 o 
   2   6  10      700.71      709.63     17.54 o 
   3   6  10      229.93      215.92      7.96 o 
   4   6  10     1815.30     1838.79     40.15 o 
   5   6  10      368.34      377.26     13.51 o 
   6   6  10      104.34      113.16      8.58 o 
   7   6  10     1574.66     1634.92     24.00 o 
   8   6  10        0.07        8.10      9.65 o 
   9   6  10      327.36      323.11      8.78 o 
  10   6  10       38.01       29.08      8.47 o 
 -11   7  10      215.86      150.09     28.10 o 
 -10   7  10       77.97       76.14      9.19 o 
  -9   7  10     1592.38     1674.15     82.29 o 
  -8   7  10     1201.64     1344.29     32.75 o 
  -7   7  10      857.63      849.95     28.88 o 
  -6   7  10       56.49       65.94      6.50 o 
  -5   7  10     1359.31     1554.56     35.55 o 
  -4   7  10       73.56       89.58      7.00 o 
  -3   7  10     5439.61     5917.07    159.47 o 
  -2   7  10      118.02      142.24      9.17 o 
  -1   7  10     1917.54     1947.84     45.13 o 
   0   7  10      495.82      540.52     18.90 o 
   1   7  10       25.30       18.72      6.83 o 
   2   7  10      373.95      426.78     13.10 o 
   3   7  10     2796.80     2833.82     75.92 o 
   4   7  10     1049.94     1024.51     30.28 o 
   5   7  10     4238.78     4424.21    112.75 o 
   6   7  10      104.26      102.53      6.78 o 
   7   7  10       10.28       16.75      8.39 o 
   8   7  10      500.04      542.59     14.11 o 
   9   7  10     1148.81     1076.56     61.77 o 
 -10   8  10        0.52       -2.99      8.20 o 
  -9   8  10       61.30       69.08      8.65 o 
  -8   8  10      219.53      228.27     15.64 o 
  -7   8  10      722.31      711.36     21.77 o 
  -6   8  10        4.13        6.05      7.56 o 
  -5   8  10     1665.73     1741.09     35.31 o 
  -4   8  10     1024.14     1049.94     31.40 o 
  -3   8  10      147.58      162.40      9.54 o 
  -2   8  10      817.87      939.76     28.28 o 
  -1   8  10     1283.36     1330.94     42.87 o 
   0   8  10      438.45      489.33     11.72 o 
   1   8  10     1173.75     1306.66     37.19 o 
   2   8  10       11.92       11.16      5.86 o 
   3   8  10        3.74        4.70      5.57 o 
   4   8  10      400.03      386.19     15.88 o 
   5   8  10      637.67      655.79     15.44 o 
   6   8  10      114.48      112.37     10.65 o 
   7   8  10      655.54      704.11     34.88 o 
   8   8  10      150.50      117.48     12.67 o 
  -9   9  10     1014.29      753.99     37.52 o 
  -8   9  10     2198.22     2004.06     63.16 o 
  -7   9  10      172.98      186.31     18.40 o 
  -6   9  10       26.03       48.40      8.87 o 
  -5   9  10       36.93       39.10      5.70 o 
  -4   9  10      116.98      120.41      6.39 o 
  -3   9  10     1502.78     1682.62     88.23 o 
  -2   9  10       68.56       73.03      8.49 o 
  -1   9  10      277.63      271.71      8.68 o 
   0   9  10        5.11        5.00      5.80 o 
   1   9  10       11.40       10.43      6.11 o 
   2   9  10       22.52       24.41      6.34 o 
   3   9  10      444.81      386.22     14.59 o 
   4   9  10      770.04      798.81     18.67 o 
   5   9  10     1343.71     1356.55     18.18 o 
   6   9  10       34.81       17.58      9.01 o 
   7   9  10        7.28       10.29      7.92 o 
  -7  10  10      179.49      139.49      9.00 o 
  -6  10  10       69.31       61.04      7.97 o 
  -5  10  10      652.90      666.33     37.03 o 
  -4  10  10      685.81      657.62     24.53 o 
  -3  10  10       43.79       33.35      7.50 o 
  -2  10  10      487.15      526.85     15.07 o 
  -1  10  10        5.12        6.35      8.85 o 
   0  10  10      275.58      278.74     10.31 o 
   1  10  10     1138.28     1226.24     37.94 o 
   2  10  10      275.55      309.48     12.79 o 
   3  10  10        6.79        5.84      7.50 o 
   4  10  10      374.29      375.92     15.83 o 
   5  10  10      125.62      105.35      8.65 o 
   6  10  10      100.67       68.99     10.85 o 
  -5  11  10       15.10       22.89      7.46 o 
  -4  11  10      619.36      557.33     14.92 o 
  -3  11  10       46.47       57.65      8.91 o 
  -2  11  10       73.11       90.04      9.15 o 
  -1  11  10       11.18        8.64      7.72 o 
   0  11  10       35.62       36.97     10.37 o 
   1  11  10      189.37      166.44     13.41 o 
   2  11  10      131.60      150.64      9.98 o 
   3  11  10       79.63       69.84      8.16 o 
 -13   0  11       83.12       87.07     28.52 o 
 -11   0  11     1697.23     1495.53    426.22 o 
  -9   0  11     3152.40     3355.70    178.69 o 
  -7   0  11     1607.89     1716.72     65.80 o 
  -5   0  11    10084.62    11431.14    463.90 o 
  -3   0  11     1622.84     1670.26     61.63 o 
  -1   0  11      998.04      994.75     32.89 o 
   1   0  11     1228.05     1192.25     22.74 o 
   3   0  11     9564.41     9961.84    409.22 o 
   5   0  11     1661.71     1694.33     34.03 o 
   7   0  11     1274.68     1577.08     48.18 o 
   9   0  11     4163.41     4133.41    134.29 o 
  11   0  11       18.43       25.41     12.90 o 
 -13   1  11     2319.49     2174.44    134.23 o 
 -12   1  11       16.57        7.16     12.29 o 
 -11   1  11      795.31      706.86    119.34 o 
 -10   1  11        0.14        0.67      7.66 o 
  -9   1  11      844.62      906.94     21.92 o 
  -8   1  11       78.97       95.67      8.43 o 
  -7   1  11      116.98      107.90      8.77 o 
  -6   1  11       56.95       53.84      8.17 o 
  -5   1  11     2046.51     2106.73     45.18 o 
  -4   1  11      178.75      169.41      7.80 o 
  -3   1  11        1.93        1.92      6.54 o 
  -2   1  11       35.12       28.01      6.55 o 
  -1   1  11     3926.38     3774.84    122.31 o 
   0   1  11      300.19      261.48     12.79 o 
   1   1  11      858.54      878.45     17.90 o 
   2   1  11       10.56       21.57      7.05 o 
   3   1  11     3659.20     3651.55     96.17 o 
   4   1  11       78.09       82.61      7.85 o 
   5   1  11     1852.45     2010.32     40.97 o 
   6   1  11      531.40      533.90      9.86 o 
   7   1  11     2836.48     3005.77     49.38 o 
   8   1  11      125.91      126.52      7.74 o 
   9   1  11     1517.97     1548.45     33.30 o 
  10   1  11       64.05       66.08      9.59 o 
  11   1  11      574.25      560.45     13.77 o 
 -13   2  11       29.49       32.12     11.94 o 
 -12   2  11       92.93       89.96     14.95 o 
 -11   2  11      403.64      425.64     56.41 o 
 -10   2  11     1829.43     1980.79     82.97 o 
  -9   2  11     2541.41     2800.88     82.77 o 
  -8   2  11       17.82       17.89      8.99 o 
  -7   2  11      152.01      170.80      8.95 o 
  -6   2  11        9.42       13.18      8.02 o 
  -5   2  11     4794.20     5369.65    133.73 o 
  -4   2  11     1140.12     1150.54     16.51 o 
  -3   2  11      115.56      128.96      6.32 o 
  -2   2  11     2356.95     2294.57     34.58 o 
  -1   2  11     2003.63     2047.30     33.55 o 
   0   2  11     1758.36     1784.55     15.47 o 
   1   2  11     1773.59     1684.08     17.17 o 
   2   2  11     3266.31     3422.93     95.14 o 
   3   2  11     6194.61     6741.33    117.77 o 
   4   2  11      845.63      964.05     27.86 o 
   5   2  11      934.96      962.61     23.85 o 
   6   2  11      820.19      847.76     12.35 o 
   7   2  11     2549.49     2805.18     57.63 o 
   8   2  11        8.04        5.70      7.97 o 
   9   2  11     2413.44     2607.85     35.81 o 
  10   2  11      255.73      280.98     10.31 o 
  11   2  11       38.50       35.35      9.62 o 
 -12   3  11       18.01        5.64      9.93 o 
 -11   3  11      100.37       99.19     18.60 o 
 -10   3  11       32.27       37.31      8.49 o 
  -9   3  11      172.32      198.56      9.35 o 
  -8   3  11      911.31      993.97     11.56 o 
  -7   3  11       71.85       75.49      8.49 o 
  -6   3  11     1080.83     1133.25     28.95 o 
  -5   3  11      565.02      594.39     18.58 o 
  -4   3  11      423.99      451.83      9.12 o 
  -3   3  11      827.07      784.97     18.31 o 
  -2   3  11      304.62      335.94     11.29 o 
  -1   3  11     2079.96     2147.53     52.41 o 
   0   3  11     1245.83     1218.33     24.98 o 
   1   3  11      162.78      189.88     13.73 o 
   2   3  11      786.59      744.80     17.70 o 
   3   3  11     1664.64     1693.87     32.45 o 
   4   3  11        2.29        1.81      8.09 o 
   5   3  11      470.38      472.06      8.77 o 
   6   3  11     1166.85     1150.75     19.74 o 
   7   3  11      455.96      508.57     21.82 o 
   8   3  11      479.61      448.85     17.33 o 
   9   3  11     1135.57     1297.34     36.17 o 
  10   3  11       30.41       32.44      9.68 o 
  11   3  11       75.43       56.68     10.34 o 
 -12   4  11       25.04       11.81     10.24 o 
 -11   4  11       23.88       19.34     10.08 o 
 -10   4  11      582.47      588.03     29.27 o 
  -9   4  11     2289.53     2459.73     62.71 o 
  -8   4  11       32.26       35.33      8.06 o 
  -7   4  11      255.09      266.29      8.52 o 
  -6   4  11        7.05        9.33      8.32 o 
  -5   4  11     1440.63     1485.72     30.21 o 
  -4   4  11       78.18       85.79      8.08 o 
  -3   4  11      211.04      205.35      8.52 o 
  -2   4  11      992.30      988.37     27.90 o 
  -1   4  11      745.80      793.75     18.86 o 
   0   4  11      311.81      340.18      8.52 o 
   1   4  11      389.18      330.72     10.14 o 
   2   4  11     2375.41     2531.07     43.71 o 
   3   4  11     2826.89     3053.39     41.61 o 
   4   4  11      194.77      224.37      7.49 o 
   5   4  11      781.83      856.35     14.28 o 
   6   4  11       66.74       73.93      8.21 o 
   7   4  11     1765.39     1856.34     39.84 o 
   8   4  11      685.76      645.66     17.19 o 
   9   4  11      217.16      257.40      9.26 o 
  10   4  11      327.40      332.29     11.23 o 
 -11   5  11        4.99        1.81      9.83 o 
 -10   5  11       44.44       44.23      9.98 o 
  -9   5  11      167.06      185.09     10.03 o 
  -8   5  11     1966.66     2128.30     51.31 o 
  -7   5  11      321.86      367.99     10.46 o 
  -6   5  11     2574.06     2795.36     57.51 o 
  -5   5  11        1.76        3.47      6.66 o 
  -4   5  11      413.72      406.22     13.13 o 
  -3   5  11     1496.06     1592.28     28.67 o 
  -2   5  11     2653.01     2794.11     61.19 o 
  -1   5  11      832.46      891.66     31.33 o 
   0   5  11     1838.81     2041.90     25.65 o 
   1   5  11       85.55       89.62      7.95 o 
   2   5  11      543.06      547.07     16.53 o 
   3   5  11     1232.20     1338.08     29.50 o 
   4   5  11      269.44      267.47      7.43 o 
   5   5  11      130.19      135.71      7.88 o 
   6   5  11     1534.09     1642.08     21.91 o 
   7   5  11      404.03      389.06     10.08 o 
   8   5  11      300.78      267.85      9.38 o 
   9   5  11      651.58      652.86     14.04 o 
  10   5  11      108.27      108.58     12.46 o 
 -11   6  11        6.85       11.18      8.93 o 
 -10   6  11      638.72      675.93     38.34 o 
  -9   6  11      975.74     1103.56     20.00 o 
  -8   6  11       83.25      100.72      7.58 o 
  -7   6  11        3.00        2.32      7.29 o 
  -6   6  11      411.58      420.69     15.61 o 
  -5   6  11       58.97       61.43      6.66 o 
  -4   6  11     2529.49     2745.90     53.54 o 
  -3   6  11     1646.08     1756.29     37.76 o 
  -2   6  11     2688.86     2762.14    104.32 o 
  -1   6  11      377.06      386.14     11.13 o 
   0   6  11     1693.71     1735.78     56.66 o 
   1   6  11      213.86      246.00      8.28 o 
   2   6  11     1987.80     2086.28     59.77 o 
   3   6  11      316.42      354.91     17.70 o 
   4   6  11     1388.00     1465.57     32.67 o 
   5   6  11      400.02      409.30     11.96 o 
   6   6  11        2.82        0.07      6.27 o 
   7   6  11      263.25      252.49      9.16 o 
   8   6  11      690.65      711.06     20.61 o 
   9   6  11        2.05        2.85      8.91 o 
 -10   7  11       62.85       53.96     10.69 o 
  -9   7  11      647.65      693.43     29.02 o 
  -8   7  11     2027.56     2313.87     67.27 o 
  -7   7  11     1413.17     1547.02     73.05 o 
  -6   7  11     1391.07     1512.44     71.46 o 
  -5   7  11       62.72       61.50      5.88 o 
  -4   7  11      391.31      398.78     16.64 o 
  -3   7  11     1026.69     1036.23     36.27 o 
  -2   7  11     3781.81     3916.58     97.82 o 
  -1   7  11       57.17       71.38      7.01 o 
   0   7  11     1460.46     1588.84     69.80 o 
   1   7  11      582.23      603.03     16.77 o 
   2   7  11      137.39      122.63      7.39 o 
   3   7  11      825.92      888.48     23.15 o 
   4   7  11     1078.71     1193.00     28.49 o 
   5   7  11       77.49       75.48      6.24 o 
   6   7  11     2122.59     2034.70     77.39 o 
   7   7  11       78.32       60.59      8.65 o 
   8   7  11      154.95      135.95      9.61 o 
   9   7  11      137.08      103.30     17.81 o 
  -9   8  11       10.41       13.02     10.53 o 
  -8   8  11      235.00      246.15      9.76 o 
  -7   8  11      115.56      136.86      7.40 o 
  -6   8  11      138.26      124.34      7.49 o 
  -5   8  11       92.64      107.32     10.52 o 
  -4   8  11     2786.19     3014.60     82.83 o 
  -3   8  11     2530.33     2805.15     83.83 o 
  -2   8  11     1814.71     1849.64     72.67 o 
  -1   8  11     1012.48     1075.72     29.20 o 
   0   8  11      230.12      232.05      7.37 o 
   1   8  11      479.09      457.83     18.25 o 
   2   8  11     1613.64     1674.08     53.56 o 
   3   8  11      154.77      145.61      7.86 o 
   4   8  11     1071.97     1059.69     36.20 o 
   5   8  11      107.04      112.73     10.07 o 
   6   8  11      139.00      157.61      8.98 o 
   7   8  11        7.48        7.81      7.90 o 
   8   8  11      194.05      154.73     29.35 o 
  -8   9  11     1157.73     1074.24     86.62 o 
  -7   9  11     1677.01     1735.95     21.45 o 
  -6   9  11      550.74      553.17     11.54 o 
  -5   9  11        4.62        1.52     10.43 o 
  -4   9  11      194.85      237.47     17.48 o 
  -3   9  11      612.99      653.48     47.34 o 
  -2   9  11     1345.78     1477.78     82.66 o 
  -1   9  11      114.61      125.53     13.84 o 
   0   9  11      831.10      838.51     37.74 o 
   1   9  11      636.95      680.60     13.64 o 
   2   9  11      599.94      561.08     29.85 o 
   3   9  11      672.18      683.94     18.34 o 
   4   9  11      367.10      366.14     12.64 o 
   5   9  11      291.62      296.51     17.57 o 
   6   9  11      714.93      597.94     18.71 o 
  -7  10  11       39.97       23.16     11.08 o 
  -6  10  11       48.68       34.66      9.76 o 
  -5  10  11       55.33       55.98      8.34 o 
  -4  10  11       60.73       46.02      9.66 o 
  -3  10  11     1145.87     1228.46     41.83 o 
  -2  10  11       61.41       73.97      9.43 o 
  -1  10  11      811.39      892.59     43.92 o 
   0  10  11        0.74       -1.01      8.88 o 
   1  10  11      335.53      364.06     13.87 o 
   2  10  11      498.65      504.27     19.65 o 
   3  10  11      206.67      199.63     10.89 o 
   4  10  11        4.17        3.57      8.99 o 
   5  10  11      164.21      128.26      9.46 o 
  -4  11  11      154.27      103.57     12.44 o 
  -3  11  11      523.76      456.17     26.63 o 
  -2  11  11       65.24       60.43      8.10 o 
  -1  11  11      183.15      158.37      8.00 o 
   0  11  11       82.87       68.89      7.71 o 
   1  11  11      320.74      279.36     12.61 o 
   2  11  11      480.39      418.08     17.27 o 
 -12   0  12       19.44       18.92     15.75 o 
 -10   0  12     2641.56     2648.07     62.08 o 
  -8   0  12     7937.28     9036.74    473.27 o 
  -6   0  12     4299.20     4749.17    171.30 o 
  -4   0  12     9442.44    10337.98    472.07 o 
  -2   0  12       70.30       68.95      9.40 o 
   0   0  12     3355.22     3205.27    155.42 o 
   2   0  12      136.64      147.33     14.56 o 
   4   0  12      810.81      917.97     22.67 o 
   6   0  12     1909.00     2177.26     72.09 o 
   8   0  12      249.63      259.25     10.20 o 
  10   0  12     1112.24     1068.79     70.47 o 
 -12   1  12     3265.94     3439.67    575.09 o 
 -11   1  12      300.82      313.24     27.99 o 
 -10   1  12      271.63      279.26      8.91 o 
  -9   1  12      179.66      178.91      9.31 o 
  -8   1  12      278.43      306.35      8.68 o 
  -7   1  12       29.95       31.65      6.45 o 
  -6   1  12      119.29      131.54      8.95 o 
  -5   1  12      269.96      264.34     10.27 o 
  -4   1  12    10933.94    12010.23    308.09 o 
  -3   1  12       70.95       67.57      6.90 o 
  -2   1  12      646.32      594.45     14.41 o 
  -1   1  12      396.57      387.65      7.62 o 
   0   1  12     5136.41     5272.26    101.08 o 
   1   1  12      300.63      295.18      8.85 o 
   2   1  12     1070.40     1267.57     34.91 o 
   3   1  12       87.30       98.90      8.45 o 
   4   1  12     1892.33     2033.33     25.67 o 
   5   1  12      145.15      151.91      7.83 o 
   6   1  12      429.30      447.33     15.60 o 
   7   1  12      178.84      196.55      7.70 o 
   8   1  12     1801.33     1931.86     26.70 o 
   9   1  12        1.60        2.73      7.85 o 
  10   1  12      222.76      191.41      9.63 o 
  11   1  12       25.82       11.15     13.49 o 
 -12   2  12       10.03        8.07     10.55 o 
 -11   2  12       12.24       18.57     10.33 o 
 -10   2  12     1697.29     1676.53     29.29 o 
  -9   2  12      494.73      560.77     10.85 o 
  -8   2  12     6109.99     6832.25    190.29 o 
  -7   2  12       12.04       15.29      7.14 o 
  -6   2  12      545.94      577.11     17.79 o 
  -5   2  12        5.15       25.07      7.97 o 
  -4   2  12     2180.95     2319.15     66.46 o 
  -3   2  12      772.71      804.08     28.14 o 
  -2   2  12       58.55       85.56      6.99 o 
  -1   2  12      248.77      217.69      6.54 o 
   0   2  12      816.92      762.56     23.83 o 
   1   2  12       72.71       72.41      8.19 o 
   2   2  12      328.67      312.63     13.30 o 
   3   2  12     1259.48     1357.83     44.79 o 
   4   2  12      457.96      506.48     10.13 o 
   5   2  12      629.55      646.86      9.21 o 
   6   2  12      587.08      728.77     21.90 o 
   7   2  12      165.58      146.98      8.04 o 
   8   2  12      574.58      552.76     15.50 o 
   9   2  12       36.49       39.69      8.09 o 
  10   2  12      984.66      829.41     17.93 o 
 -12   3  12     1447.81     1361.96    344.20 o 
 -11   3  12      255.35      286.00     30.69 o 
 -10   3  12       36.46       22.47      8.41 o 
  -9   3  12      211.67      226.16      8.90 o 
  -8   3  12       66.93       60.67      8.98 o 
  -7   3  12      231.69      244.66      8.01 o 
  -6   3  12      246.37      255.90      8.15 o 
  -5   3  12      580.22      643.55     18.03 o 
  -4   3  12     3811.84     4215.33     92.32 o 
  -3   3  12       25.54       23.10      8.20 o 
  -2   3  12      375.12      348.68     14.27 o 
  -1   3  12      229.58      252.26      9.11 o 
   0   3  12     1753.37     1902.45     58.62 o 
   1   3  12     1491.75     1589.72     16.29 o 
   2   3  12      475.86      525.10     17.49 o 
   3   3  12      460.96      480.70     13.98 o 
   4   3  12      315.56      327.11      8.95 o 
   5   3  12       33.51       31.66      7.83 o 
   6   3  12      947.32      937.34     26.55 o 
   7   3  12     1489.78     1546.87     24.30 o 
   8   3  12      722.22      637.13     28.36 o 
   9   3  12       59.06       63.86     10.01 o 
  10   3  12      642.55      534.00     22.69 o 
 -12   4  12      139.13       98.93     33.01 o 
 -11   4  12       38.41       42.30     10.66 o 
 -10   4  12      257.95      271.75     11.98 o 
  -9   4  12     1817.41     2023.28     67.63 o 
  -8   4  12     4742.90     5159.25    143.84 o 
  -7   4  12      135.28      137.93      7.13 o 
  -6   4  12       62.15       73.61     16.85 o 
  -5   4  12      234.13      232.76     10.81 o 
  -4   4  12      278.90      310.78     12.43 o 
  -3   4  12     1485.53     1529.55     28.64 o 
  -2   4  12       55.27       63.17      9.63 o 
  -1   4  12     1715.82     1834.45     55.44 o 
   0   4  12      326.92      369.76      8.77 o 
   1   4  12        3.33        2.51      7.92 o 
   2   4  12      994.44     1008.96     20.11 o 
   3   4  12      339.52      353.23     15.32 o 
   4   4  12      416.78      450.87      9.14 o 
   5   4  12      996.66     1034.70     10.43 o 
   6   4  12      128.75      157.43      7.13 o 
   7   4  12      317.77      281.00      7.99 o 
   8   4  12      354.78      346.83     14.17 o 
   9   4  12        1.49       -2.99      9.88 o 
  10   4  12      485.40      386.60     17.02 o 
 -11   5  12      130.64      122.65     13.57 o 
 -10   5  12       24.25       23.38      9.71 o 
  -9   5  12       73.81       82.30      7.61 o 
  -8   5  12      231.14      233.18      8.84 o 
  -7   5  12      716.29      755.70     27.56 o 
  -6   5  12       51.94       53.54     11.13 o 
  -5   5  12     2050.30     2129.87     61.32 o 
  -4   5  12     1947.13     2141.52     52.06 o 
  -3   5  12       51.96       62.17      6.51 o 
  -2   5  12     1410.76     1502.43     33.17 o 
  -1   5  12      177.04      207.55      8.11 o 
   0   5  12       44.76       50.84      6.40 o 
   1   5  12     2289.59     2439.29     38.91 o 
   2   5  12        4.02       14.55      8.25 o 
   3   5  12     1517.45     1503.89     36.71 o 
   4   5  12        2.63       -6.67      6.67 o 
   5   5  12       49.95       68.23      8.59 o 
   6   5  12      233.69      229.86      8.31 o 
   7   5  12     1731.42     1744.65     43.80 o 
   8   5  12       29.97       10.25     10.92 o 
   9   5  12      609.51      588.86     25.91 o 
 -11   6  12       50.24       33.28     12.56 o 
 -10   6  12       62.48       65.53     10.83 o 
  -9   6  12     1368.05     1533.92     46.74 o 
  -8   6  12     2656.33     2699.84    114.28 o 
  -7   6  12      404.20      458.76      9.48 o 
  -6   6  12        0.09        4.96      5.98 o 
  -5   6  12       83.16      107.37      6.62 o 
  -4   6  12      346.27      370.48     12.44 o 
  -3   6  12     2718.12     2787.86     95.14 o 
  -2   6  12       15.16       21.83      6.73 o 
  -1   6  12     2816.30     2864.12     84.64 o 
   0   6  12      353.56      351.18     11.88 o 
   1   6  12      518.22      490.78     14.90 o 
   2   6  12     1731.66     1704.44     34.33 o 
   3   6  12     1312.95     1373.22     24.25 o 
   4   6  12       85.56       89.15      7.53 o 
   5   6  12     2574.69     2723.19     73.91 o 
   6   6  12       31.70       35.00      6.52 o 
   7   6  12      433.71      454.01     12.85 o 
   8   6  12       36.55       23.85     10.90 o 
   9   6  12      208.88      184.41     16.40 o 
 -10   7  12      356.09      321.79     21.23 o 
  -9   7  12      207.79      230.84     19.32 o 
  -8   7  12       82.04      102.17     10.03 o 
  -7   7  12      671.95      715.14     32.42 o 
  -6   7  12      411.13      417.57     17.36 o 
  -5   7  12     2335.25     2447.79     53.84 o 
  -4   7  12       15.47       20.65      6.11 o 
  -3   7  12      832.72      866.75     25.22 o 
  -2   7  12      167.86      185.47      9.21 o 
  -1   7  12      300.36      323.99     16.92 o 
   0   7  12        5.12        7.52      7.21 o 
   1   7  12     1721.44     1836.03     65.48 o 
   2   7  12     1882.79     1947.83     87.43 o 
   3   7  12     1659.04     1579.58     41.65 o 
   4   7  12      739.77      752.43     18.25 o 
   5   7  12       24.49       20.54      6.27 o 
   6   7  12        3.82        4.60      8.05 o 
   7   7  12      774.95      773.53     17.56 o 
   8   7  12       34.98       32.68      9.95 o 
  -9   8  12      443.25      402.58     16.97 o 
  -8   8  12       92.62      112.75      8.32 o 
  -7   8  12     1019.90     1114.29     43.18 o 
  -6   8  12       21.99       19.55      7.17 o 
  -5   8  12       11.74        1.29      7.15 o 
  -4   8  12        0.71        9.97      7.11 o 
  -3   8  12     2495.11     2534.21    126.65 o 
  -2   8  12      757.13      774.11     26.47 o 
  -1   8  12     1407.79     1398.47     36.26 o 
   0   8  12      369.02      360.10      7.41 o 
   1   8  12       94.25       79.31      6.21 o 
   2   8  12      453.87      456.11     11.59 o 
   3   8  12     1603.90     1675.03     55.48 o 
   4   8  12      123.19      148.21      8.37 o 
   5   8  12     1277.07     1300.53     43.50 o 
   6   8  12      247.68      217.92     10.48 o 
   7   8  12      269.88      259.10     31.64 o 
  -8   9  12        8.31       13.18     11.92 o 
  -7   9  12      309.61      305.90     10.00 o 
  -6   9  12      660.98      648.35     29.84 o 
  -5   9  12       76.74       77.40      9.72 o 
  -4   9  12       13.16       24.55      7.79 o 
  -3   9  12        1.20       -4.54      8.90 o 
  -2   9  12       64.33       55.21      6.73 o 
  -1   9  12       81.10       82.33      9.90 o 
   0   9  12       55.72       71.80      6.86 o 
   1   9  12      279.80      302.49     13.19 o 
   2   9  12     2057.96     2148.24     63.77 o 
   3   9  12       84.71       86.76      8.52 o 
   4   9  12     1082.37     1147.98     76.08 o 
   5   9  12      139.59      116.80      8.00 o 
   6   9  12      518.67      437.02     35.83 o 
  -6  10  12        1.13       11.43     10.61 o 
  -5  10  12        1.11        0.79      8.82 o 
  -4  10  12      180.00      164.51      8.61 o 
  -3  10  12      375.84      416.12     39.96 o 
  -2  10  12     1929.47     2014.16    102.59 o 
  -1  10  12      115.05      118.56     12.72 o 
   0  10  12      835.40      879.92     27.24 o 
   1  10  12       18.05       19.35      8.07 o 
   2  10  12      374.85      308.04     17.24 o 
   3  10  12      646.58      531.93     33.58 o 
   4  10  12      518.52      462.38     39.20 o 
  -2  11  12      164.17      102.87     17.09 o 
  -1  11  12       14.29       14.03      7.81 o 
   0  11  12      405.67      307.45      9.73 o 
   1  11  12       28.77       25.46     14.35 o 
 -11   0  13      235.86      250.24     15.86 o 
  -9   0  13       33.60       46.15     11.26 o 
  -7   0  13     5276.11     5994.49    209.80 o 
  -5   0  13     1758.83     1756.14     56.05 o 
  -3   0  13      998.43     1042.82     55.97 o 
  -1   0  13        9.92       29.06      9.10 o 
   1   0  13    11576.66    13148.72    354.94 o 
   3   0  13      575.25      694.35     21.43 o 
   5   0  13      358.56      394.47     13.46 o 
   7   0  13     2649.06     2989.87     94.14 o 
   9   0  13      364.07      332.84     14.98 o 
 -12   1  13       16.80        9.44     10.15 o 
 -11   1  13     1653.04     1681.63     64.96 o 
 -10   1  13      259.16      263.92      9.13 o 
  -9   1  13       96.90      107.81      7.68 o 
  -8   1  13      158.21      170.40      7.15 o 
  -7   1  13       18.29       13.52      6.69 o 
  -6   1  13       10.13        7.25      8.20 o 
  -5   1  13     1070.04     1166.36     31.63 o 
  -4   1  13      512.31      547.43     12.56 o 
  -3   1  13    10307.15    11162.84    241.80 o 
  -2   1  13      354.87      347.20      9.90 o 
  -1   1  13     1952.94     2190.62     59.86 o 
   0   1  13      353.85      347.17     15.98 o 
   1   1  13     3020.27     3268.23     95.20 o 
   2   1  13      186.67      219.15      8.41 o 
   3   1  13       86.45       94.70      8.09 o 
   4   1  13      828.97      874.63     12.37 o 
   5   1  13      240.59      245.15      8.59 o 
   6   1  13      452.81      485.92     11.23 o 
   7   1  13      879.44      851.48     12.86 o 
   8   1  13      316.57      300.21      9.12 o 
   9   1  13      129.63      148.57      8.24 o 
  10   1  13       94.58       76.76      9.34 o 
 -12   2  13       87.07       52.81     15.12 o 
 -11   2  13      447.63      504.49     18.58 o 
 -10   2  13       64.42       70.88      9.05 o 
  -9   2  13      534.56      550.86     23.43 o 
  -8   2  13       74.52       77.67      8.97 o 
  -7   2  13     5148.69     5726.08    153.13 o 
  -6   2  13      923.29      958.06     20.44 o 
  -5   2  13     1142.47     1214.29     45.31 o 
  -4   2  13      243.59      277.54     18.08 o 
  -3   2  13      459.94      482.74      9.66 o 
  -2   2  13        5.26        5.98      8.40 o 
  -1   2  13      722.34      773.41     17.45 o 
   0   2  13     1994.23     2087.68     39.37 o 
   1   2  13     6749.55     7056.05    213.89 o 
   2   2  13     1395.98     1551.35     35.72 o 
   3   2  13     1703.09     1856.38     31.31 o 
   4   2  13        0.75        3.04      7.95 o 
   5   2  13      585.81      661.25     21.47 o 
   6   2  13      875.90      911.07     17.39 o 
   7   2  13     1877.67     1895.69     35.77 o 
   8   2  13      362.06      360.43      8.68 o 
   9   2  13      247.10      243.60      8.54 o 
  10   2  13      138.26      121.55      9.83 o 
 -12   3  13        1.15        7.49     10.42 o 
 -11   3  13      174.14      200.56     13.98 o 
 -10   3  13     1218.51     1374.05     38.24 o 
  -9   3  13       72.24       91.68      8.94 o 
  -8   3  13      910.93      912.95     37.00 o 
  -7   3  13      545.49      581.22     20.65 o 
  -6   3  13        6.31       10.47      7.21 o 
  -5   3  13     3218.63     3448.63    103.42 o 
  -4   3  13     1669.75     1892.68     52.55 o 
  -3   3  13     4370.68     4707.23    127.59 o 
  -2   3  13      433.87      503.85     10.76 o 
  -1   3  13      472.58      545.14     10.19 o 
   0   3  13      468.16      466.10     18.65 o 
   1   3  13     1930.46     2067.18     45.35 o 
   2   3  13      398.51      472.25     11.81 o 
   3   3  13     1605.37     1719.30     20.00 o 
   4   3  13     1309.95     1357.15     24.74 o 
   5   3  13       69.64       69.27      7.78 o 
   6   3  13      253.67      263.95     10.88 o 
   7   3  13      182.03      188.48      8.04 o 
   8   3  13      895.48      971.56     27.50 o 
   9   3  13       29.28       34.35      9.99 o 
  10   3  13      156.73      175.94     10.19 o 
 -11   4  13      963.61      903.61     57.64 o 
 -10   4  13        5.20        7.74     10.65 o 
  -9   4  13      637.18      641.01     13.24 o 
  -8   4  13      385.83      418.85     11.30 o 
  -7   4  13     2070.90     2170.17     74.23 o 
  -6   4  13      301.50      323.47      9.09 o 
  -5   4  13      244.90      263.55      9.76 o 
  -4   4  13      533.39      564.36     16.58 o 
  -3   4  13      116.24      112.96      9.65 o 
  -2   4  13      683.20      722.07     25.55 o 
  -1   4  13      614.28      627.51     19.71 o 
   0   4  13     1854.54     1931.29     31.83 o 
   1   4  13      866.59      863.70     27.52 o 
   2   4  13       66.36       71.80      7.59 o 
   3   4  13     4174.74     4510.41     46.20 o 
   4   4  13      314.10      336.83      8.56 o 
   5   4  13      201.51      189.35      8.07 o 
   6   4  13     1575.70     1537.84     29.49 o 
   7   4  13      263.01      227.72     11.64 o 
   8   4  13      121.11      108.90     10.37 o 
   9   4  13      123.62      108.10     10.14 o 
 -11   5  13      314.03      213.49     16.27 o 
 -10   5  13     1146.31     1210.22     56.64 o 
  -9   5  13      275.65      323.18     11.73 o 
  -8   5  13     1174.56     1178.74     43.91 o 
  -7   5  13        3.63        4.09      7.91 o 
  -6   5  13      176.34      196.43     10.03 o 
  -5   5  13      196.42      195.37     12.14 o 
  -4   5  13     1708.42     1797.29     43.75 o 
  -3   5  13      560.33      586.50     16.04 o 
  -2   5  13      468.84      535.79     14.28 o 
  -1   5  13      463.59      514.74     18.10 o 
   0   5  13       63.21       72.14      8.55 o 
   1   5  13       22.96       21.35      6.30 o 
   2   5  13      845.88      839.97     15.47 o 
   3   5  13      228.23      242.38     11.93 o 
   4   5  13     1107.15     1181.22     16.67 o 
   5   5  13        3.78        5.46      7.47 o 
   6   5  13        2.13       -5.08      8.72 o 
   7   5  13      281.90      312.54     10.10 o 
   8   5  13      383.10      373.70     18.74 o 
   9   5  13      109.51       87.59      9.69 o 
 -10   6  13       39.96       41.05     10.11 o 
  -9   6  13       84.13       94.29     10.17 o 
  -8   6  13      841.02      977.06     46.89 o 
  -7   6  13      154.57      170.13      7.18 o 
  -6   6  13      885.95      972.87     28.53 o 
  -5   6  13      128.12      142.87      6.74 o 
  -4   6  13     1835.46     1955.01     56.56 o 
  -3   6  13       28.65       31.91      6.37 o 
  -2   6  13      792.77      810.43     30.51 o 
  -1   6  13        1.11       -5.54      6.72 o 
   0   6  13     1960.84     2190.07     44.58 o 
   1   6  13        2.92        6.81      6.56 o 
   2   6  13      167.60      163.93      6.32 o 
   3   6  13     2285.67     2353.24     45.97 o 
   4   6  13        5.30       10.32      7.86 o 
   5   6  13        9.62        4.17      6.40 o 
   6   6  13      513.36      556.96     27.90 o 
   7   6  13        4.34       15.37      8.58 o 
   8   6  13      280.42      252.93     14.32 o 
  -9   7  13      894.28      949.48     53.95 o 
  -8   7  13      870.14      949.44     70.59 o 
  -7   7  13        2.02        7.17      8.54 o 
  -6   7  13      110.56      110.18      8.11 o 
  -5   7  13      109.57      124.90      7.54 o 
  -4   7  13     1479.40     1621.70     53.09 o 
  -3   7  13      722.62      786.39     29.55 o 
  -2   7  13     1379.05     1476.63     41.52 o 
  -1   7  13      387.72      396.59     20.45 o 
   0   7  13       17.29       22.46      7.07 o 
   1   7  13       56.85       31.03      6.75 o 
   2   7  13      771.96      747.37     29.22 o 
   3   7  13      210.53      172.17      7.01 o 
   4   7  13     1256.88     1299.05     39.93 o 
   5   7  13       93.94      107.88      9.35 o 
   6   7  13      131.86      147.15      9.02 o 
   7   7  13      428.98      379.71     22.65 o 
  -8   8  13      219.97      216.20     10.09 o 
  -7   8  13       96.07      106.67      8.77 o 
  -6   8  13     1025.61     1117.08     53.72 o 
  -5   8  13      400.27      404.77     10.56 o 
  -4   8  13       48.10       41.68      5.56 o 
  -3   8  13      306.67      323.47     11.10 o 
  -2   8  13      359.05      342.60     16.20 o 
  -1   8  13      172.53      156.47      9.36 o 
   0   8  13     1241.03     1263.92     34.38 o 
   1   8  13       40.34       32.94      9.18 o 
   2   8  13      160.80      150.08     14.71 o 
   3   8  13      249.09      286.46     10.28 o 
   4   8  13      208.87      216.16     10.84 o 
   5   8  13       79.97       64.40      7.91 o 
   6   8  13      237.07      188.64     12.11 o 
  -7   9  13      390.18      326.33     16.12 o 
  -6   9  13        2.05        1.61      7.49 o 
  -5   9  13       71.99       61.62      7.75 o 
  -4   9  13      476.48      447.92     14.15 o 
  -3   9  13      213.77      241.39     17.34 o 
  -2   9  13      827.27      891.91     30.39 o 
  -1   9  13       47.33       51.81      7.89 o 
   0   9  13       27.38       22.79      8.94 o 
   1   9  13      395.66      450.04     19.05 o 
   2   9  13       93.50      118.97      9.48 o 
   3   9  13      248.74      250.17     16.94 o 
   4   9  13      262.63      213.49      8.58 o 
   5   9  13      522.35      494.79     33.70 o 
  -5  10  13      394.84      287.41     18.00 o 
  -4  10  13      286.09      253.90      9.78 o 
  -3  10  13       52.59       48.99      7.75 o 
  -2  10  13       27.51       28.29      7.73 o 
  -1  10  13      891.54      874.53     45.50 o 
   0  10  13      204.44      179.13     10.26 o 
   1  10  13      323.63      345.04     31.06 o 
   2  10  13        4.21        3.13      7.20 o 
   3  10  13      270.72      203.37     19.53 o 
 -12   0  14      476.36      415.18     89.76 o 
 -10   0  14     1002.06     1097.43     41.56 o 
  -8   0  14      351.41      319.21     13.68 o 
  -6   0  14     2953.27     3075.08    117.75 o 
  -4   0  14     1439.18     1620.62     73.27 o 
  -2   0  14      513.59      544.01     22.96 o 
   0   0  14      337.15      332.94     21.82 o 
   2   0  14     3857.23     4233.13    139.87 o 
   4   0  14       31.91       38.68      9.74 o 
   6   0  14      355.75      348.67     26.68 o 
   8   0  14      572.10      575.50     36.24 o 
 -12   1  14       12.08       17.74      8.92 o 
 -11   1  14        6.95        1.94      9.64 o 
 -10   1  14      273.59      287.51     10.52 o 
  -9   1  14        2.06       -4.36      6.72 o 
  -8   1  14      122.36       99.95      6.91 o 
  -7   1  14      830.16      853.84     20.47 o 
  -6   1  14      689.16      796.68     26.59 o 
  -5   1  14      293.41      321.37     11.79 o 
  -4   1  14       16.31       16.79      8.40 o 
  -3   1  14       13.64        9.34      7.96 o 
  -2   1  14     7581.44     8233.21    249.74 o 
  -1   1  14       85.30       96.94     11.38 o 
   0   1  14     2399.66     2552.46     62.01 o 
   1   1  14     1138.72     1260.50     26.30 o 
   2   1  14     1142.99     1222.50     22.86 o 
   3   1  14      449.49      460.69      8.98 o 
   4   1  14      101.81      125.84      7.49 o 
   5   1  14       96.25      101.23      6.96 o 
   6   1  14     3879.20     4221.67    100.09 o 
   7   1  14       19.17       26.99      7.26 o 
   8   1  14     1532.90     1646.93     55.65 o 
   9   1  14       37.56       45.70      8.25 o 
 -11   2  14      254.23      259.66     11.11 o 
 -10   2  14     1834.73     2015.05     67.53 o 
  -9   2  14      401.33      399.97      9.82 o 
  -8   2  14       90.53       91.62      7.17 o 
  -7   2  14       34.17       45.62      7.03 o 
  -6   2  14     2857.58     3081.71    108.56 o 
  -5   2  14      490.39      513.56     19.84 o 
  -4   2  14        7.34       11.22      7.41 o 
  -3   2  14      782.26      798.33     10.69 o 
  -2   2  14      211.57      206.54     11.39 o 
  -1   2  14      174.46      190.79      9.27 o 
   0   2  14      315.62      339.26     13.73 o 
   1   2  14      258.67      284.68     11.17 o 
   2   2  14     3891.15     4364.03    107.08 o 
   3   2  14      197.51      219.05     14.73 o 
   4   2  14     1739.26     1889.40     41.47 o 
   5   2  14      455.35      477.92     11.64 o 
   6   2  14      484.01      486.96     13.75 o 
   7   2  14       31.08       34.16      7.68 o 
   8   2  14      479.45      443.36     14.11 o 
   9   2  14      307.85      294.56     10.28 o 
 -11   3  14       26.91       26.93      9.65 o 
 -10   3  14      129.04      168.73     11.16 o 
  -9   3  14      119.28      108.54      9.04 o 
  -8   3  14       29.29       31.09      7.32 o 
  -7   3  14     1417.49     1430.38     67.43 o 
  -6   3  14      467.29      523.72     18.22 o 
  -5   3  14       13.19       94.49     38.74 o 
  -4   3  14      196.52      217.76     11.56 o 
  -3   3  14      519.19      586.56     15.19 o 
  -2   3  14     3195.05     3509.68     86.09 o 
  -1   3  14      555.37      597.16     16.87 o 
   0   3  14     1882.40     2076.02     53.56 o 
   1   3  14     1560.18     1639.38     56.82 o 
   2   3  14      265.41      320.41      8.93 o 
   3   3  14      111.07      130.91      8.23 o 
   4   3  14      617.52      680.01     18.13 o 
   5   3  14     2671.27     2779.02     79.72 o 
   6   3  14     1311.29     1334.06     36.18 o 
   7   3  14      120.60      133.91      8.66 o 
   8   3  14     1543.05     1699.21     42.46 o 
   9   3  14       17.55       31.80      9.98 o 
 -11   4  14      808.29      731.07     24.39 o 
 -10   4  14     1368.66     1289.53     54.82 o 
  -9   4  14      133.13      135.28      9.66 o 
  -8   4  14        3.66       20.13      8.64 o 
  -7   4  14      168.48      185.31      7.64 o 
  -6   4  14      396.01      463.65     31.05 o 
  -5   4  14     1764.10     1971.06     56.85 o 
  -4   4  14      194.48      166.91      8.51 o 
  -3   4  14     2707.83     2896.90     59.60 o 
  -2   4  14      717.89      801.97     25.61 o 
  -1   4  14      375.22      348.59     11.20 o 
   0   4  14      157.84      164.19      9.65 o 
   1   4  14     1167.41     1191.68     25.84 o 
   2   4  14     2006.43     2099.27     57.23 o 
   3   4  14      933.79     1009.05     37.02 o 
   4   4  14     3664.84     3892.11     64.92 o 
   5   4  14      264.56      247.27      9.66 o 
   6   4  14     1151.25     1075.97     17.35 o 
   7   4  14      336.71      369.14      9.65 o 
   8   4  14      347.18      307.28     15.50 o 
   9   4  14      637.91      538.95     38.28 o 
 -10   5  14      307.59      286.92     21.88 o 
  -9   5  14      666.05      678.37     32.61 o 
  -8   5  14       11.81        9.29      9.21 o 
  -7   5  14      887.60      825.84     22.34 o 
  -6   5  14       48.31       64.47      7.50 o 
  -5   5  14      126.03      144.36      8.30 o 
  -4   5  14       13.50       11.43      6.68 o 
  -3   5  14      693.73      702.04     20.59 o 
  -2   5  14     1139.39     1266.16     34.11 o 
  -1   5  14     1380.75     1592.43     46.55 o 
   0   5  14      520.85      517.06     12.01 o 
   1   5  14      588.58      606.61     10.11 o 
   2   5  14      121.31      146.12     15.44 o 
   3   5  14     1233.89     1272.30     31.21 o 
   4   5  14      433.17      396.03     13.09 o 
   5   5  14     2411.84     2293.75     58.81 o 
   6   5  14      143.68      155.69     10.52 o 
   7   5  14       85.33       86.26     11.24 o 
   8   5  14     1286.39     1143.76     31.84 o 
 -10   6  14      282.10      218.95     20.56 o 
  -9   6  14       83.36       95.88     11.13 o 
  -8   6  14        0.39        8.18     10.80 o 
  -7   6  14      131.15      130.08     11.12 o 
  -6   6  14      255.54      266.94     10.40 o 
  -5   6  14     1495.06     1541.50     64.33 o 
  -4   6  14      581.52      660.91     18.18 o 
  -3   6  14     3114.07     3194.72     81.55 o 
  -2   6  14     1342.52     1484.55     43.24 o 
  -1   6  14      384.88      373.30     15.14 o 
   0   6  14       86.28      111.12      7.01 o 
   1   6  14     1282.29     1249.54     40.36 o 
   2   6  14       76.45       81.93      6.39 o 
   3   6  14     1365.04     1400.42     20.12 o 
   4   6  14      368.29      357.91     11.77 o 
   5   6  14      311.00      331.72     13.64 o 
   6   6  14      615.12      636.77     33.20 o 
   7   6  14       99.69       92.72      9.65 o 
  -9   7  14     1129.29      970.89     69.07 o 
  -8   7  14      976.66     1028.73     43.36 o 
  -7   7  14      929.97      970.82     21.12 o 
  -6   7  14       36.67       45.04      9.91 o 
  -5   7  14       91.77       87.90      7.73 o 
  -4   7  14       68.59       78.51      7.06 o 
  -3   7  14      191.28      187.17      8.37 o 
  -2   7  14      525.08      526.42     16.45 o 
  -1   7  14     1545.28     1666.94     40.95 o 
   0   7  14       50.13       51.12      6.18 o 
   1   7  14      681.89      691.43     21.18 o 
   2   7  14      567.81      545.77      7.98 o 
   3   7  14       10.08       17.40      6.76 o 
   4   7  14        7.55        2.38      8.49 o 
   5   7  14      303.63      272.80     15.27 o 
   6   7  14        1.46        6.91      9.91 o 
   7   7  14      149.68       85.10     20.41 o 
  -7   8  14       40.44       19.81      9.95 o 
  -6   8  14      112.20       98.53      8.31 o 
  -5   8  14      907.23      923.44     22.99 o 
  -4   8  14     1282.86     1342.70     51.90 o 
  -3   8  14      979.14     1067.10     46.52 o 
  -2   8  14      313.56      353.03      8.64 o 
  -1   8  14       64.00       72.33      8.04 o 
   0   8  14      349.65      408.54     13.51 o 
   1   8  14      911.14     1007.03     33.00 o 
   2   8  14        9.41       14.14      8.43 o 
   3   8  14      267.30      257.41      9.77 o 
   4   8  14        1.13        4.25      9.15 o 
   5   8  14      135.32      106.26      7.79 o 
  -6   9  14       49.38       42.31     12.53 o 
  -5   9  14       82.45       82.34      8.70 o 
  -4   9  14       81.25       88.20      7.88 o 
  -3   9  14     1019.50     1039.00     17.91 o 
  -2   9  14       23.84       10.69      7.82 o 
  -1   9  14      527.89      552.48     26.26 o 
   0   9  14      656.77      696.50     27.72 o 
   1   9  14       65.41       66.11      8.64 o 
   2   9  14      484.11      455.23     15.41 o 
   3   9  14       50.61       46.21      8.03 o 
   4   9  14      710.83      500.33     18.05 o 
  -3  10  14      113.78       63.11     10.17 o 
  -2  10  14      433.17      325.76     16.85 o 
  -1  10  14      178.02      132.55      8.99 o 
   0  10  14      267.87      222.01     12.15 o 
   1  10  14      923.64      766.90     35.83 o 
 -11   0  15     1107.40     1033.43     73.32 o 
  -9   0  15     3081.50     2902.20    128.51 o 
  -7   0  15      750.54      782.08     21.80 o 
  -5   0  15      386.19      401.92     18.83 o 
  -3   0  15      994.37      940.82     35.18 o 
  -1   0  15     4286.21     4536.77    223.37 o 
   1   0  15      154.93      141.66     10.21 o 
   3   0  15     1788.29     1920.37     65.77 o 
   5   0  15     1306.01     1354.65     52.70 o 
   7   0  15       13.53       36.20     12.82 o 
   9   0  15      317.16      330.36     15.31 o 
 -11   1  15      163.37      170.25      9.74 o 
 -10   1  15        5.23        6.51      9.68 o 
  -9   1  15       22.06       25.00      7.96 o 
  -8   1  15       66.16       56.02      7.07 o 
  -7   1  15      403.93      460.38     20.51 o 
  -6   1  15      210.16      232.30     11.59 o 
  -5   1  15     4108.31     4407.17    133.67 o 
  -4   1  15      112.81      114.78      7.98 o 
  -3   1  15     1026.71     1031.10     34.36 o 
  -2   1  15        1.94       -3.94      6.55 o 
  -1   1  15     4378.53     4751.99    123.14 o 
   0   1  15      120.78      127.68      7.75 o 
   1   1  15       30.29       46.25      6.59 o 
   2   1  15      216.73      241.67     12.63 o 
   3   1  15      193.30      191.63      8.34 o 
   4   1  15       17.42       12.14      5.99 o 
   5   1  15      145.72      148.90      7.79 o 
   6   1  15      238.15      227.46     11.92 o 
   7   1  15     1544.63     1571.69     35.70 o 
   8   1  15       58.53       53.49     10.34 o 
   9   1  15      699.61      716.87     34.92 o 
 -11   2  15      246.03      217.84     13.20 o 
 -10   2  15       37.39       33.83      9.89 o 
  -9   2  15     2496.38     2767.58     87.70 o 
  -8   2  15      562.77      603.82     20.71 o 
  -7   2  15      235.63      249.80      8.32 o 
  -6   2  15      683.92      718.81     34.08 o 
  -5   2  15      256.16      268.52      9.60 o 
  -4   2  15       67.20       64.55      7.90 o 
  -3   2  15      442.93      422.31     12.04 o 
  -2   2  15      570.05      599.22     34.75 o 
  -1   2  15      801.77      875.43     35.20 o 
   0   2  15       37.16       30.80      9.48 o 
   1   2  15      100.27      103.06     13.22 o 
   2   2  15       49.41       44.96      6.61 o 
   3   2  15     2262.80     2463.38     68.02 o 
   4   2  15      156.16      162.64      9.13 o 
   5   2  15     1308.51     1353.69     34.88 o 
   6   2  15      162.21      162.36      7.10 o 
   7   2  15      149.67      182.91     10.80 o 
   8   2  15      223.33      220.41      9.68 o 
   9   2  15      479.67      416.26     26.87 o 
 -11   3  15      575.69      470.57     17.18 o 
 -10   3  15      217.95      217.59     11.53 o 
  -9   3  15      173.40      217.28     15.19 o 
  -8   3  15        1.89       12.14      6.77 o 
  -7   3  15      271.43      255.05      8.84 o 
  -6   3  15     2511.59     2606.65     80.08 o 
  -5   3  15     4891.88     5209.23    143.03 o 
  -4   3  15        9.45       12.78      7.73 o 
  -3   3  15     1496.58     1708.82     65.23 o 
  -2   3  15        4.74       12.46      6.91 o 
  -1   3  15     1259.65     1439.75     52.29 o 
   0   3  15     1039.08     1059.47     21.68 o 
   1   3  15       14.85       28.04      8.66 o 
   2   3  15     1413.52     1493.68     60.59 o 
   3   3  15        8.75        3.21      7.83 o 
   4   3  15      119.69      130.44      8.60 o 
   5   3  15        7.29       13.85      7.18 o 
   6   3  15      590.53      567.75     21.17 o 
   7   3  15      553.43      571.87     13.90 o 
   8   3  15      241.36      216.04     12.41 o 
 -10   4  15      740.34      747.00     16.20 o 
  -9   4  15     1898.28     2095.87    100.74 o 
  -8   4  15      492.86      551.56     31.10 o 
  -7   4  15      161.77      174.97      8.21 o 
  -6   4  15        3.03       -1.24      7.46 o 
  -5   4  15        2.59       12.62      6.54 o 
  -4   4  15     2318.42     2465.11     85.54 o 
  -3   4  15      138.74      170.41      7.25 o 
  -2   4  15     3614.85     3805.99    126.69 o 
  -1   4  15       66.86       71.45      7.46 o 
   0   4  15       45.77       52.92      6.96 o 
   1   4  15      725.49      721.17     10.58 o 
   2   4  15      601.63      600.99     22.78 o 
   3   4  15     1135.65     1161.07     24.20 o 
   4   4  15     3977.47     4111.76    111.40 o 
   5   4  15      576.68      500.08     12.93 o 
   6   4  15      896.47      928.68     22.90 o 
   7   4  15      335.03      365.63     10.09 o 
   8   4  15      166.75      145.97      9.58 o 
 -10   5  15      345.30      334.78     21.37 o 
  -9   5  15       72.09       65.97     10.19 o 
  -8   5  15      299.83      306.28     24.52 o 
  -7   5  15      137.60      180.08      9.51 o 
  -6   5  15     1604.05     1604.85     58.88 o 
  -5   5  15     1608.16     1677.79     87.23 o 
  -4   5  15      380.57      407.63     13.29 o 
  -3   5  15      185.64      188.52      8.63 o 
  -2   5  15        0.39       -0.63      6.73 o 
  -1   5  15      211.17      243.33      7.76 o 
   0   5  15     1616.96     1615.04     28.66 o 
   1   5  15        1.05        1.07      7.93 o 
   2   5  15     1986.85     1937.53     78.42 o 
   3   5  15      160.63      149.24      7.24 o 
   4   5  15        0.64       -6.06      8.10 o 
   5   5  15       32.51       23.43     15.33 o 
   6   5  15      151.64      140.36      8.83 o 
   7   5  15      325.49      333.69     14.31 o 
  -9   6  15     1054.65      981.00     59.15 o 
  -8   6  15      422.97      416.81     10.29 o 
  -7   6  15       88.96      117.77      8.47 o 
  -6   6  15       77.20       83.12      9.28 o 
  -5   6  15       29.17       37.68      8.76 o 
  -4   6  15      417.35      429.97     18.35 o 
  -3   6  15      175.58      198.32     11.82 o 
  -2   6  15     2009.61     2033.01     71.94 o 
  -1   6  15       73.40       77.65      6.62 o 
   0   6  15       25.56       32.65      6.63 o 
   1   6  15      697.28      685.01     21.29 o 
   2   6  15      144.66      151.84      6.61 o 
   3   6  15      255.52      230.90     13.05 o 
   4   6  15     1460.16     1611.64     54.03 o 
   5   6  15       55.35       41.02     10.49 o 
   6   6  15      254.42      211.09     14.92 o 
   7   6  15       94.13       87.36     12.66 o 
  -8   7  15      231.40      187.29     18.47 o 
  -7   7  15      609.44      655.45     24.61 o 
  -6   7  15       56.47       65.53      9.99 o 
  -5   7  15      428.78      464.04     23.49 o 
  -4   7  15      135.71      167.20     14.86 o 
  -3   7  15       19.50       11.23      7.35 o 
  -2   7  15        7.01       12.00      5.96 o 
  -1   7  15       22.25       14.71      6.07 o 
   0   7  15      865.44      897.96     31.58 o 
   1   7  15       88.22       83.31      7.08 o 
   2   7  15      885.36      903.52     40.88 o 
   3   7  15      867.63      915.11     29.75 o 
   4   7  15       69.46       50.47      9.54 o 
   5   7  15        1.06        5.61      8.25 o 
   6   7  15      166.74      159.09     11.05 o 
  -7   8  15       96.38       73.12     11.08 o 
  -6   8  15       79.12       50.75      9.48 o 
  -5   8  15        3.64       13.67      8.54 o 
  -4   8  15      150.27      135.91      9.23 o 
  -3   8  15     1245.07     1398.90     51.58 o 
  -2   8  15      715.34      738.18     17.51 o 
  -1   8  15      429.04      475.40     22.91 o 
   0   8  15      127.19      137.40     11.48 o 
   1   8  15        1.76        9.95      8.63 o 
   2   8  15      301.19      345.64     22.30 o 
   3   8  15        3.67       10.37      9.22 o 
   4   8  15      158.20      163.44      9.62 o 
  -5   9  15        3.42       -6.92     12.82 o 
  -4   9  15        8.25       18.83      9.00 o 
  -3   9  15       16.50       22.06      9.20 o 
  -2   9  15       27.82       24.29      7.78 o 
  -1   9  15      207.31      187.31     18.40 o 
   0   9  15      398.41      359.66     31.82 o 
   1   9  15      633.21      500.78     40.05 o 
   2   9  15      425.24      322.17     13.49 o 
 -10   0  16      891.09      895.80     29.29 o 
  -8   0  16     4075.90     3858.36    172.77 o 
  -6   0  16      241.01      288.80     17.40 o 
  -4   0  16        5.82       10.63      8.98 o 
  -2   0  16      264.03      244.44     11.15 o 
   0   0  16     6739.16     6930.02    232.48 o 
   2   0  16      987.69      951.85     36.86 o 
   4   0  16      429.61      463.77     21.13 o 
   6   0  16      696.94      770.17     25.39 o 
   8   0  16       33.67       44.07     14.48 o 
 -11   1  16       31.80       29.26     16.93 o 
 -10   1  16       43.17       42.42      9.86 o 
  -9   1  16       21.31       18.89      8.50 o 
  -8   1  16      354.82      362.87     14.07 o 
  -7   1  16      102.11       93.53      7.13 o 
  -6   1  16       45.18       46.08      7.92 o 
  -5   1  16        2.18        8.57      6.54 o 
  -4   1  16     2317.87     2477.62     75.08 o 
  -3   1  16       26.29       14.15      7.42 o 
  -2   1  16     2672.29     2770.16     62.30 o 
  -1   1  16       31.60       35.92      6.69 o 
   0   1  16       23.48       45.00      6.71 o 
   1   1  16        8.27       10.76      6.52 o 
   2   1  16      206.55      183.63      7.46 o 
   3   1  16       16.21       12.65      7.37 o 
   4   1  16      947.78     1025.44     18.17 o 
   5   1  16       28.70       20.12      6.56 o 
   6   1  16      272.58      321.13     10.60 o 
   7   1  16       60.94       71.66      8.67 o 
   8   1  16       68.41       50.43      9.67 o 
 -10   2  16      340.24      331.18     19.12 o 
  -9   2  16       11.85       23.76      9.07 o 
  -8   2  16     3873.72     4427.96    162.57 o 
  -7   2  16     1495.76     1601.66     66.17 o 
  -6   2  16      718.59      739.61     36.14 o 
  -5   2  16      145.82      156.57      8.45 o 
  -4   2  16      125.36      141.88      8.46 o 
  -3   2  16      450.90      464.38     18.66 o 
  -2   2  16      377.80      404.59     21.06 o 
  -1   2  16      633.97      632.42     20.01 o 
   0   2  16     3872.39     4105.48    141.25 o 
   1   2  16      127.54      157.67      7.13 o 
   2   2  16     1468.96     1551.84     33.96 o 
   3   2  16       63.52       56.80      6.93 o 
   4   2  16      485.69      510.92     21.69 o 
   5   2  16      455.86      472.21     15.06 o 
   6   2  16      469.87      513.42     12.83 o 
   7   2  16      392.48      358.34     11.69 o 
   8   2  16        2.95       -9.76     10.28 o 
 -10   3  16        4.07        7.29      8.38 o 
  -9   3  16      338.41      326.07     13.51 o 
  -8   3  16      349.02      417.73     11.62 o 
  -7   3  16        7.03        2.22      7.19 o 
  -6   3  16      279.73      263.82     11.52 o 
  -5   3  16      867.56      910.05     38.31 o 
  -4   3  16     4594.39     4761.90    176.56 o 
  -3   3  16      709.60      786.16     34.53 o 
  -2   3  16     1098.97     1141.38     53.96 o 
  -1   3  16      399.36      436.91     20.28 o 
   0   3  16       63.33       73.40      7.12 o 
   1   3  16      807.46      859.98     41.67 o 
   2   3  16       89.77       93.13      6.87 o 
   3   3  16     1464.93     1503.37     60.95 o 
   4   3  16      439.13      456.35     10.42 o 
   5   3  16      169.62      166.35     10.06 o 
   6   3  16      185.63      215.33     14.50 o 
   7   3  16       96.24       90.51      8.52 o 
   8   3  16      191.67      140.38     15.88 o 
 -10   4  16      217.08      201.20     14.59 o 
  -9   4  16        3.91       13.10      9.83 o 
  -8   4  16     2162.26     2301.52     56.92 o 
  -7   4  16     1801.42     1981.59     74.61 o 
  -6   4  16      209.22      179.41      8.05 o 
  -5   4  16     1176.42     1144.37     29.35 o 
  -4   4  16        0.17       -2.24      7.47 o 
  -3   4  16      178.55      163.82      7.55 o 
  -2   4  16      538.44      564.06     24.15 o 
  -1   4  16      842.92      852.08     16.72 o 
   0   4  16      869.87      865.39     20.26 o 
   1   4  16      116.58      140.67     12.98 o 
   2   4  16     1182.74     1190.14     22.36 o 
   3   4  16        0.69        5.71      8.36 o 
   4   4  16      458.71      424.74      9.86 o 
   5   4  16      938.79     1000.45     33.47 o 
   6   4  16      267.43      287.46      9.15 o 
   7   4  16      256.40      249.42      8.98 o 
  -9   5  16      870.83      780.17     38.55 o 
  -8   5  16      287.90      327.13     19.76 o 
  -7   5  16       34.44       33.54     11.93 o 
  -6   5  16        1.17        5.54      9.84 o 
  -5   5  16     1143.04     1078.77     54.32 o 
  -4   5  16     2248.86     2336.63     92.91 o 
  -3   5  16     2131.93     2240.89     59.88 o 
  -2   5  16       51.54       57.44      7.59 o 
  -1   5  16      725.96      764.60     38.14 o 
   0   5  16       19.27       -1.45      8.19 o 
   1   5  16      731.84      742.65     32.15 o 
   2   5  16       48.17       62.24      7.77 o 
   3   5  16     3169.51     3087.34    124.95 o 
   4   5  16      348.96      329.41     13.99 o 
   5   5  16      295.11      261.10     10.44 o 
   6   5  16      112.73      119.04     11.15 o 
   7   5  16       38.86       27.19     11.30 o 
  -8   6  16      709.70      709.45     40.51 o 
  -7   6  16      510.77      509.54     27.87 o 
  -6   6  16       18.93       29.38      9.25 o 
  -5   6  16      532.39      515.55     20.26 o 
  -4   6  16      184.86      177.94     18.70 o 
  -3   6  16       27.89       23.50      8.08 o 
  -2   6  16       21.35       15.46      7.60 o 
  -1   6  16      816.10      729.74     38.82 o 
   0   6  16      137.58      130.59      9.32 o 
   1   6  16      162.39      171.47     11.74 o 
   2   6  16      362.84      389.65     17.77 o 
   3   6  16       11.29       33.21     10.22 o 
   4   6  16       23.96       17.86     10.29 o 
   5   6  16      292.52      300.35     13.58 o 
   6   6  16       22.52       20.36      8.82 o 
  -7   7  16       34.77       19.87      9.87 o 
  -6   7  16       99.52      104.81      9.41 o 
  -5   7  16       38.02       44.05      9.27 o 
  -4   7  16      461.05      446.01     21.27 o 
  -3   7  16      461.43      574.24     22.15 o 
  -2   7  16       14.82       15.33      9.33 o 
  -1   7  16       95.51       96.82      8.78 o 
   0   7  16       22.90       27.48      9.26 o 
   1   7  16       65.99       56.26      8.46 o 
   2   7  16      172.35      171.88     14.03 o 
   3   7  16      706.58      641.54     29.66 o 
   4   7  16      891.65      764.01     31.61 o 
   5   7  16       19.51       23.21      7.82 o 
  -6   8  16      126.43       69.11     17.86 o 
  -5   8  16      149.92      118.94      9.85 o 
  -4   8  16       12.79       13.08      9.99 o 
  -3   8  16        2.47       13.13      8.51 o 
  -2   8  16     1332.14     1273.67     38.61 o 
  -1   8  16      490.18      523.08     30.05 o 
   0   8  16       74.88       77.41     11.17 o 
   1   8  16      180.10      203.16      8.91 o 
   2   8  16      212.53      161.30     13.62 o 
   3   8  16       18.11       18.14      8.74 o 
  -3   9  16      458.22      322.87     15.68 o 
  -2   9  16        5.19        7.82      8.62 o 
  -1   9  16       32.40       29.75      9.13 o 
   0   9  16        0.13       -1.51     12.95 o 
  -9   0  17      129.69      159.56     20.68 o 
  -7   0  17     1545.17     1483.43     99.23 o 
  -5   0  17       55.85       61.39      8.99 o 
  -3   0  17       65.10       93.04      9.30 o 
  -1   0  17        4.39       -0.22     10.07 o 
   1   0  17     3767.72     4216.54    116.00 o 
   3   0  17     2500.48     2497.95    123.90 o 
   5   0  17       71.51       82.83     15.08 o 
   7   0  17      119.36      148.23     15.16 o 
 -10   1  17       64.77       62.93      9.17 o 
  -9   1  17       73.87       77.19      9.54 o 
  -8   1  17       73.46       74.00      9.91 o 
  -7   1  17      563.42      544.45     16.77 o 
  -6   1  17      113.69      129.36      7.66 o 
  -5   1  17       65.11       55.35      6.00 o 
  -4   1  17       98.90      102.19      8.98 o 
  -3   1  17     3786.17     3925.34     76.55 o 
  -2   1  17      205.30      212.03     10.67 o 
  -1   1  17     1557.75     1742.62     64.81 o 
   0   1  17       21.71       19.26      7.55 o 
   1   1  17       22.89       12.31      5.96 o 
   2   1  17        2.88        0.75      7.16 o 
   3   1  17      139.23      134.23      7.75 o 
   4   1  17       11.88       12.33      6.24 o 
   5   1  17     1908.60     2040.77     44.87 o 
   6   1  17        8.41       11.97     10.27 o 
   7   1  17      887.16      786.08     16.97 o 
 -10   2  17      108.80      103.82      9.99 o 
  -9   2  17      103.23      100.79      9.48 o 
  -8   2  17        3.05       13.33      7.55 o 
  -7   2  17      830.28      854.73     31.14 o 
  -6   2  17      643.37      685.11     27.03 o 
  -5   2  17      101.52      113.35      7.75 o 
  -4   2  17        5.46        8.26      8.78 o 
  -3   2  17      128.65      146.07      7.10 o 
  -2   2  17       28.07       20.42     14.79 o 
  -1   2  17        2.15        2.65      6.49 o 
   0   2  17      364.20      383.50     11.63 o 
   1   2  17     2382.38     2578.40     87.17 o 
   2   2  17       45.03       55.12      7.06 o 
   3   2  17     3229.53     3457.29    111.83 o 
   4   2  17        1.70        1.25      6.79 o 
   5   2  17        8.25       11.71      9.04 o 
   6   2  17      206.17      199.02     11.28 o 
   7   2  17       99.39      100.21      9.01 o 
  -9   3  17        3.55       15.66      8.43 o 
  -8   3  17      594.95      557.25     11.19 o 
  -7   3  17      752.80      782.45     35.86 o 
  -6   3  17      485.46      467.48     24.26 o 
  -5   3  17       38.63       44.03      8.85 o 
  -4   3  17      423.35      453.79     17.71 o 
  -3   3  17     2294.55     2445.70    101.14 o 
  -2   3  17     1151.88     1230.17     42.17 o 
  -1   3  17      990.27     1043.66     39.26 o 
   0   3  17      305.00      310.12     17.60 o 
   1   3  17        6.17       14.03      9.59 o 
   2   3  17      154.49      139.41      8.82 o 
   3   3  17      160.41      146.64      6.74 o 
   4   3  17      153.90      149.19     10.04 o 
   5   3  17      505.43      500.56     16.50 o 
   6   3  17      125.90      123.07      9.04 o 
   7   3  17     1584.87     1381.52     89.44 o 
  -9   4  17       94.46       66.62      9.57 o 
  -8   4  17       12.77       -2.42      9.99 o 
  -7   4  17      201.64      205.51     10.69 o 
  -6   4  17     1567.81     1609.59     78.10 o 
  -5   4  17      257.81      260.01      8.28 o 
  -4   4  17     1889.57     1957.00     65.18 o 
  -3   4  17        0.92       16.44      6.58 o 
  -2   4  17      119.33      125.20      8.53 o 
  -1   4  17       43.16       49.39      7.67 o 
   0   4  17      435.41      415.11     18.66 o 
   1   4  17      624.53      620.77     14.26 o 
   2   4  17     1816.92     1821.76     39.58 o 
   3   4  17     1907.83     2036.46     43.57 o 
   4   4  17      883.66      942.41     43.52 o 
   5   4  17       43.16       34.29      8.34 o 
   6   4  17       15.62       11.17      8.60 o 
  -8   5  17      774.36      676.12     39.92 o 
  -7   5  17      175.88      160.26      9.16 o 
  -6   5  17       56.67       63.33      9.42 o 
  -5   5  17      211.21      243.48     12.06 o 
  -4   5  17      340.77      341.29     23.17 o 
  -3   5  17     1608.92     1766.90     98.52 o 
  -2   5  17     1194.91     1233.40     20.07 o 
  -1   5  17      383.03      333.08     17.50 o 
   0   5  17     1007.35      977.67     30.92 o 
   1   5  17      300.07      276.26     20.29 o 
   2   5  17      136.30      136.19     12.32 o 
   3   5  17      168.67      149.09      9.46 o 
   4   5  17      933.36      883.19     21.01 o 
   5   5  17       59.52       47.13      8.14 o 
   6   5  17      189.18      142.40      9.25 o 
  -7   6  17      314.34      288.65     21.58 o 
  -6   6  17      190.84      188.30     14.76 o 
  -5   6  17       36.46       33.67      9.48 o 
  -4   6  17     1716.34     1777.59     89.64 o 
  -3   6  17      327.46      320.70     11.03 o 
  -2   6  17      128.41      144.47     12.26 o 
  -1   6  17       17.57       15.65      9.51 o 
   0   6  17      127.15      137.45      8.83 o 
   1   6  17      532.83      595.65     30.68 o 
   2   6  17     1058.92     1083.27     50.30 o 
   3   6  17      260.70      248.31     23.22 o 
   4   6  17      255.63      192.92      9.81 o 
   5   6  17       70.08       55.56      9.56 o 
  -6   7  17       13.21       25.18      9.20 o 
  -5   7  17       12.97       12.04      9.95 o 
  -4   7  17       57.97       67.95     10.20 o 
  -3   7  17       28.94        4.97     10.25 o 
  -2   7  17      642.75      594.23     21.24 o 
  -1   7  17        9.06       18.04      8.37 o 
   0   7  17      932.40      835.86     41.51 o 
   1   7  17      390.67      422.30     21.56 o 
   2   7  17       40.43       24.32     16.63 o 
   3   7  17      195.30      187.14      9.55 o 
  -4   8  17      679.15      504.23     31.53 o 
  -3   8  17      355.82      299.65     16.34 o 
  -2   8  17       46.58       51.80     10.99 o 
  -1   8  17      182.19      144.59      8.88 o 
   0   8  17      676.56      556.01     34.56 o 
   1   8  17      275.23      230.62     29.84 o 
  -8   0  18      613.68      674.03     44.55 o 
  -6   0  18       63.86       70.40     11.65 o 
  -4   0  18       21.91       27.25      9.48 o 
  -2   0  18     1840.83     2045.14     89.61 o 
   0   0  18      734.40      775.37     49.23 o 
   2   0  18     2938.81     2968.37    156.50 o 
   4   0  18     1660.44     1693.97     77.12 o 
   6   0  18       25.53       33.62     11.79 o 
  -9   1  18        6.20        5.09      9.69 o 
  -8   1  18       91.13       88.26      8.74 o 
  -7   1  18       62.37       68.16      9.23 o 
  -6   1  18     1466.34     1497.95     49.72 o 
  -5   1  18        0.91       -1.80      6.42 o 
  -4   1  18      350.05      342.77     17.79 o 
  -3   1  18      254.24      260.39     10.92 o 
  -2   1  18     1193.24     1154.81     48.71 o 
  -1   1  18      181.73      164.88      9.71 o 
   0   1  18      100.51      124.22      7.13 o 
   1   1  18        7.63        5.31      6.80 o 
   2   1  18      473.92      462.17     15.01 o 
   3   1  18       50.89       30.87     10.83 o 
   4   1  18        0.29        5.41      7.76 o 
   5   1  18      105.13       99.47     10.11 o 
   6   1  18     1623.10     1517.84     74.83 o 
  -9   2  18      346.72      302.35     20.58 o 
  -8   2  18      682.87      657.33     21.79 o 
  -7   2  18       34.23       40.49      8.65 o 
  -6   2  18      247.15      276.28     16.54 o 
  -5   2  18      138.66      124.66      6.85 o 
  -4   2  18        7.64        1.78      5.71 o 
  -3   2  18      333.14      331.53     21.01 o 
  -2   2  18      701.30      700.53     30.06 o 
  -1   2  18        4.06       14.30      6.72 o 
   0   2  18      718.75      783.88     22.62 o 
   1   2  18      732.03      718.21     22.45 o 
   2   2  18     1826.40     1922.83     65.70 o 
   3   2  18       20.40       15.36      9.17 o 
   4   2  18     1086.46     1175.05     46.02 o 
   5   2  18       98.15       68.42      9.45 o 
   6   2  18        6.72        0.79      7.70 o 
  -9   3  18        4.49        0.15     17.02 o 
  -8   3  18       21.06       17.26      8.07 o 
  -7   3  18      553.56      536.84     40.46 o 
  -6   3  18      517.20      483.89     25.79 o 
  -5   3  18      661.34      720.77     42.20 o 
  -4   3  18      118.12      114.96     12.47 o 
  -3   3  18       27.40       21.64      8.75 o 
  -2   3  18     1361.85     1396.47     65.28 o 
  -1   3  18      431.58      447.31     23.93 o 
   0   3  18       30.27       21.98      7.68 o 
   1   3  18      945.31      926.59     33.00 o 
   2   3  18      170.33      183.06     10.39 o 
   3   3  18       77.24       85.87      8.84 o 
   4   3  18       15.31       20.68      7.78 o 
   5   3  18        6.23        8.43      7.48 o 
   6   3  18      692.74      632.39     41.61 o 
  -8   4  18      276.94      229.08     14.15 o 
  -7   4  18       96.30       89.24     12.68 o 
  -6   4  18       12.33       25.89      8.67 o 
  -5   4  18      344.84      338.55     13.26 o 
  -4   4  18        1.31        3.28     11.02 o 
  -3   4  18     1935.13     1908.10     30.10 o 
  -2   4  18       36.45       41.71      7.65 o 
  -1   4  18      271.91      273.83     14.71 o 
   0   4  18      367.94      313.62      9.67 o 
   1   4  18      218.94      188.44      9.62 o 
   2   4  18      702.69      693.77     43.31 o 
   3   4  18      768.82      752.96     43.38 o 
   4   4  18      569.49      548.59     17.20 o 
   5   4  18      572.92      459.54     15.59 o 
  -7   5  18      365.53      346.90     31.55 o 
  -6   5  18      359.89      348.18     17.26 o 
  -5   5  18      683.41      657.57     24.27 o 
  -4   5  18       20.95       17.04      8.35 o 
  -3   5  18      208.31      230.04     16.38 o 
  -2   5  18      696.95      732.34     26.77 o 
  -1   5  18      132.61      126.67     11.40 o 
   0   5  18       23.72       24.37     11.32 o 
   1   5  18     1925.52     1982.12     97.95 o 
   2   5  18     1124.68     1094.39     26.83 o 
   3   5  18      160.18      153.82     10.98 o 
   4   5  18       41.26       16.87      9.06 o 
  -6   6  18      119.04       94.78     10.23 o 
  -5   6  18      654.15      578.85     17.70 o 
  -4   6  18      828.27      873.11     26.74 o 
  -3   6  18     1739.31     1770.32     66.46 o 
  -2   6  18       15.87       18.52     10.24 o 
  -1   6  18       71.97       73.20     10.29 o 
   0   6  18       30.98       36.56     10.31 o 
   1   6  18       68.70       63.97     10.65 o 
   2   6  18      202.97      181.96      9.89 o 
   3   6  18     1460.89     1239.54     72.00 o 
  -4   7  18       24.25       25.59      8.85 o 
  -3   7  18       24.92       21.31      8.33 o 
  -2   7  18      169.98      136.81     11.56 o 
  -1   7  18      245.79      227.08     11.36 o 
   0   7  18       33.04       28.69     12.32 o 
   1   7  18     1531.02     1172.59     48.78 o 
   2   7  18      513.93      399.28     18.94 o 
  -7   0  19      853.94      821.75     88.11 o 
  -5   0  19     1053.66     1126.96     30.58 o 
  -3   0  19      105.66      102.38     10.54 o 
  -1   0  19      949.51      971.04     40.88 o 
   1   0  19     1293.43     1261.87     72.26 o 
   3   0  19       89.45       64.14     12.07 o 
   5   0  19      203.41      184.29     15.53 o 
  -8   1  19       19.97       15.54      8.94 o 
  -7   1  19       38.30       29.23      9.89 o 
  -6   1  19      253.24      236.71     11.16 o 
  -5   1  19     3223.99     3356.02    158.41 o 
  -4   1  19      148.33      153.96     13.40 o 
  -3   1  19     1212.88     1110.79     33.12 o 
  -2   1  19        9.07        7.63      6.33 o 
  -1   1  19      126.83      113.01      7.88 o 
   0   1  19      386.60      325.98     16.06 o 
   1   1  19      128.03      140.66     11.48 o 
   2   1  19      116.83      118.17      9.24 o 
   3   1  19     1070.04     1118.64     43.62 o 
   4   1  19        9.44       20.20      9.73 o 
   5   1  19      180.17      153.39     11.21 o 
  -8   2  19      478.83      437.96     12.47 o 
  -7   2  19      421.10      388.05     22.59 o 
  -6   2  19        4.01       -3.80      9.07 o 
  -5   2  19      404.96      430.76     26.02 o 
  -4   2  19        2.41        7.01      8.66 o 
  -3   2  19        4.20       -2.20      7.76 o 
  -2   2  19      589.10      532.28     14.58 o 
  -1   2  19     1304.86     1265.57     57.94 o 
   0   2  19       60.15       75.00     11.18 o 
   1   2  19     1455.41     1538.62     64.18 o 
   2   2  19       22.59       28.89      9.11 o 
   3   2  19      349.57      278.84     13.54 o 
   4   2  19        1.29        9.63      8.59 o 
   5   2  19      313.53      242.06     21.25 o 
  -8   3  19       62.44       46.02     11.85 o 
  -7   3  19      121.13      120.84     14.42 o 
  -6   3  19       99.97      101.35     13.99 o 
  -5   3  19     2139.98     2105.60    124.30 o 
  -4   3  19      573.60      591.90     23.90 o 
  -3   3  19      975.00      972.42     30.91 o 
  -2   3  19       70.10       85.12      9.92 o 
  -1   3  19        7.39        3.21      8.35 o 
   0   3  19      364.56      368.40     15.17 o 
   1   3  19       54.48       53.02      9.20 o 
   2   3  19      316.46      305.91     10.98 o 
   3   3  19       63.06       62.09      9.05 o 
   4   3  19       40.34       46.20      8.75 o 
   5   3  19      386.23      313.42     46.95 o 
  -7   4  19       29.49       27.91     11.89 o 
  -6   4  19      238.08      202.78     14.47 o 
  -5   4  19       28.67       42.21     13.11 o 
  -4   4  19       37.59       57.88     11.89 o 
  -3   4  19       22.42       22.35     11.52 o 
  -2   4  19      126.62      131.81      8.19 o 
  -1   4  19      601.69      590.02     23.20 o 
   0   4  19      386.99      446.55     12.25 o 
   1   4  19      268.41      273.14     16.49 o 
   2   4  19      193.93      148.68     12.04 o 
   3   4  19      651.76      530.78     29.36 o 
   4   4  19        3.50       -4.25      8.12 o 
  -6   5  19       12.56       -2.42     10.00 o 
  -5   5  19     1632.21     1618.84    143.05 o 
  -4   5  19     1134.21     1022.79     55.21 o 
  -3   5  19      255.47      221.43     16.80 o 
  -2   5  19      421.85      347.32     12.63 o 
  -1   5  19      257.92      211.68     13.20 o 
   0   5  19       52.54       58.76      9.17 o 
   1   5  19      177.37      150.32     13.85 o 
   2   5  19      974.19      827.74     17.81 o 
   3   5  19       28.79       31.24      9.66 o 
  -4   6  19       86.01       69.19     10.26 o 
  -3   6  19      966.39      795.00     30.83 o 
  -2   6  19      191.33      151.73     14.59 o 
  -1   6  19      156.01      139.39     10.77 o 
   0   6  19      625.95      540.06     30.05 o 
   1   6  19       10.77       -7.71     15.63 o 
  -6   0  20     1279.40     1264.65    107.10 o 
  -4   0  20      571.71      601.57     36.43 o 
  -2   0  20       19.41       23.80     11.19 o 
   0   0  20     2642.50     2757.88    131.97 o 
   2   0  20     3465.62     3517.25    256.11 o 
   4   0  20       48.00       18.78     13.17 o 
  -7   1  20       12.56        4.14      8.48 o 
  -6   1  20       21.17       21.28      7.70 o 
  -5   1  20        3.45        8.29      7.32 o 
  -4   1  20     1718.95     1715.21     59.36 o 
  -3   1  20      106.85       97.57      8.97 o 
  -2   1  20     1274.58     1405.53     64.99 o 
  -1   1  20       13.16       33.75     10.39 o 
   0   1  20      304.89      290.48     15.81 o 
   1   1  20       41.38       38.87      7.75 o 
   2   1  20       58.05       68.53      8.76 o 
   3   1  20        8.57       -3.42      8.19 o 
   4   1  20      635.14      531.26     45.09 o 
  -7   2  20      526.63      419.85     24.79 o 
  -6   2  20       66.84       55.63      9.24 o 
  -5   2  20      303.08      276.26      9.06 o 
  -4   2  20      232.93      227.17      8.88 o 
  -3   2  20      459.88      435.83     19.70 o 
  -2   2  20       53.85       51.80      8.10 o 
  -1   2  20      480.47      526.81     15.42 o 
   0   2  20     1135.61     1124.14     28.11 o 
   1   2  20      328.34      332.77     17.83 o 
   2   2  20     1326.26     1192.40     65.27 o 
   3   2  20      131.41      117.21      9.98 o 
   4   2  20        6.01        6.06     13.19 o 
  -6   3  20        0.54       -6.64      7.23 o 
  -5   3  20        4.43       17.49      7.66 o 
  -4   3  20     2303.28     2106.76     65.05 o 
  -3   3  20      314.92      302.38     14.74 o 
  -2   3  20     1185.06     1189.05     69.35 o 
  -1   3  20      134.53      162.24     10.63 o 
   0   3  20      409.02      366.70     13.70 o 
   1   3  20        1.92        8.20      8.60 o 
   2   3  20       23.26       16.08      7.74 o 
   3   3  20        8.31        9.44      8.99 o 
  -5   4  20      343.47      291.08     12.48 o 
  -4   4  20      167.48      150.55      8.87 o 
  -3   4  20      304.66      336.73     30.02 o 
  -2   4  20       50.95       47.48     10.34 o 
  -1   4  20      166.64      177.37     11.58 o 
   0   4  20      518.05      443.49     20.34 o 
   1   4  20      383.29      340.53     12.51 o 
   2   4  20      353.97      285.95     14.88 o 
  -4   5  20      990.78      816.31     39.17 o 
  -3   5  20      309.46      256.12     25.06 o 
  -2   5  20       68.30       69.31     10.44 o 
  -1   5  20      320.35      304.92     18.59 o 
   0   5  20       29.77       33.30     10.32 o 
   1   5  20      112.34       80.54     13.24 o 
  -5   0  21      258.42      202.81     21.08 o 
  -3   0  21      240.15      252.32     29.84 o 
  -1   0  21      246.47      225.30     12.72 o 
   1   0  21     2028.80     1601.87     81.53 o 
  -5   1  21      415.76      342.96     11.78 o 
  -4   1  21       98.45       83.69      8.73 o 
  -3   1  21      130.05      102.98      8.59 o 
  -2   1  21       30.16       20.08      8.35 o 
  -1   1  21      734.81      713.52     22.68 o 
   0   1  21       93.23       81.98      9.84 o 
   1   1  21      157.33      148.29      9.66 o 
   2   1  21      175.55      167.52     25.76 o 
  -5   2  21       74.16       51.63      8.69 o 
  -4   2  21       47.26       45.16      8.34 o 
  -3   2  21      392.49      329.03     26.17 o 
  -2   2  21      459.34      426.06     25.84 o 
  -1   2  21      602.42      560.12     23.57 o 
   0   2  21      253.13      209.30     15.93 o 
   1   2  21      944.29      736.54     32.63 o 
   2   2  21       16.21       10.20      8.52 o 
  -4   3  21       93.11       71.14      8.31 o 
  -3   3  21      332.33      263.78     13.78 o 
  -2   3  21       88.45       67.63      7.83 o 
  -1   3  21       65.56       67.83      8.18 o 
   0   3  21      421.09      359.55     18.02 o 
   1   3  21       12.28       17.93     10.34 o 
  -2   4  21      348.25      258.27     17.62 o 
  -1   4  21      159.96      130.20      9.44 o 
  -2   0  22     1546.60     1023.22     75.60 o 
  -2   1  22       16.17        2.81     17.19 o 
  -1   1  22        6.29       11.93     17.39 o 
                                                 
